# Supplementary material for: No causal association between tea consumption and 7 cardiovascular disorders: A two-sample Mendelian randomization study
Source: Front Genet. 2022 Nov 30;13:989772. doi: 10.3389/fgene.2022.989772 (PMC9748479; doi:10.3389/fgene.2022.989772)
Supplement: Supplementary file 2 [file DataSheet2.xlsx]

## Sheet: Supplemental table 1
Supplemental table 1 Characteristics of SNPs used for the MR analysis in the summary statistics reported in the GWAS on tea consumption and atrial fibrillation.
Number	SNP	effect_allele.exposure	other_allele.exposure	effect_allele.outcome	other_allele.outcome	beta.exposure	beta.outcome	eaf.exposure	eaf.outcome	id.outcome	chr	pos	se.outcome	samplesize.outcome	pval.outcome	outcome	se.exposure	pval.exposure	samplesize.exposure	chr.exposure	pos.exposure	id.exposure
1	rs10273455	A	C	A	C	-0.0116758	0.000405509	0.552023	0.552752	ukb-a-536	7	17762666	0.000259677	337199	0.118386	Diagnoses - main ICD10: I48 Atrial fibrillation and flutter || id:ukb-a-536	0.00213652	4.60002e-08	447485	7	17762666	ukb-b-6066
2	rs10741694	C	T	C	T	0.0150037	-0.000407609	0.627915	0.626833	ukb-a-536	11	16286183	0.000266575	337199	0.12625	Diagnoses - main ICD10: I48 Atrial fibrillation and flutter || id:ukb-a-536	0.00219355	7.89951e-12	447485	11	16286183	ukb-b-6066
3	rs10752269	A	G	A	G	-0.0128727	-9.93728e-05	0.506082	0.507675	ukb-a-536	10	12692902	0.000257672	337199	0.699752	Diagnoses - main ICD10: I48 Atrial fibrillation and flutter || id:ukb-a-536	0.00211975	1.29999e-09	447485	10	12692902	ukb-b-6066
4	rs10764990	A	G	A	G	-0.0121906	-0.000450851	0.607155	0.605332	ukb-a-536	10	129152608	0.000263284	337199	0.086822	Diagnoses - main ICD10: I48 Atrial fibrillation and flutter || id:ukb-a-536	0.00216898	1.89998e-08	447485	10	129152608	ukb-b-6066
5	rs1078032	C	T	C	T	0.0118832	-5.79056e-05	0.436115	0.438013	ukb-a-536	7	17464410	0.000261243	337199	0.824583	Diagnoses - main ICD10: I48 Atrial fibrillation and flutter || id:ukb-a-536	0.00214892	3.2e-08	447485	7	17464410	ukb-b-6066
6	rs11022752	G	A	G	A	0.0133502	-0.00043244	0.269436	0.269116	ukb-a-536	11	13307622	0.000290887	337199	0.137115	Diagnoses - main ICD10: I48 Atrial fibrillation and flutter || id:ukb-a-536	0.00239391	2.5e-08	447485	11	13307622	ukb-b-6066
7	rs11164870	G	C	G	C	-0.0119604	6.69188e-05	0.604574	0.605972	ukb-a-536	1	93552187	0.000265028	337199	0.800657	Diagnoses - main ICD10: I48 Atrial fibrillation and flutter || id:ukb-a-536	0.00218232	4.20001e-08	447485	1	93552187	ukb-b-6066
8	rs1156588	G	A	G	A	-0.015454	0.000509556	0.210071	0.209654	ukb-a-536	2	58515375	0.000316515	337199	0.107422	Diagnoses - main ICD10: I48 Atrial fibrillation and flutter || id:ukb-a-536	0.00260325	2.90001e-09	447485	2	58515375	ukb-b-6066
9	rs11587444	G	A	G	A	0.0140328	6.36287e-05	0.393464	0.391853	ukb-a-536	1	150722844	0.000263916	337199	0.809482	Diagnoses - main ICD10: I48 Atrial fibrillation and flutter || id:ukb-a-536	0.00217078	1e-10	447485	1	150722844	ukb-b-6066
10	rs11768350	C	T	C	T	-0.0206574	-0.000116294	0.159254	0.159	ukb-a-536	7	17561651	0.000353575	337199	0.742224	Diagnoses - main ICD10: I48 Atrial fibrillation and flutter || id:ukb-a-536	0.00290683	1.20005e-12	447485	7	17561651	ukb-b-6066
11	rs12591786	T	C	T	C	-0.0184399	-0.000237415	0.158804	0.157659	ukb-a-536	15	60902512	0.000358337	337199	0.507621	Diagnoses - main ICD10: I48 Atrial fibrillation and flutter || id:ukb-a-536	0.00294243	3.69999e-10	447485	15	60902512	ukb-b-6066
12	rs13282783	T	C	T	C	-0.0135837	-0.000185056	0.285899	0.286224	ukb-a-536	8	22088975	0.00028618	337199	0.517864	Diagnoses - main ICD10: I48 Atrial fibrillation and flutter || id:ukb-a-536	0.00235432	7.90005e-09	447485	8	22088975	ukb-b-6066
13	rs132904	C	G	C	G	0.0166007	-0.000140454	0.778651	0.779371	ukb-a-536	22	41798896	0.000310694	337199	0.651223	Diagnoses - main ICD10: I48 Atrial fibrillation and flutter || id:ukb-a-536	0.00255257	7.8001e-11	447485	22	41798896	ukb-b-6066
14	rs1453548	A	T	A	T	-0.0133414	-2.24101e-05	0.664929	0.664492	ukb-a-536	11	59192089	0.000273421	337199	0.934677	Diagnoses - main ICD10: I48 Atrial fibrillation and flutter || id:ukb-a-536	0.00224973	2.99999e-09	447485	11	59192089	ukb-b-6066
15	rs1481012	G	A	G	A	-0.0262435	-0.000296157	0.112209	0.11238	ukb-a-536	4	89039082	0.000407957	337199	0.467869	Diagnoses - main ICD10: I48 Atrial fibrillation and flutter || id:ukb-a-536	0.00335608	5.30029e-15	447485	4	89039082	ukb-b-6066
16	rs149805207	G	A	G	A	-0.0719337	0.000519739	0.008538	0.00854985	ukb-a-536	6	137095269	0.0015038	337199	0.729631	Diagnoses - main ICD10: I48 Atrial fibrillation and flutter || id:ukb-a-536	0.0125823	1.09999e-08	447485	6	137095269	ukb-b-6066
17	rs17245213	A	G	A	G	-0.0146481	0.000329735	0.208046	0.20714	ukb-a-536	11	1679769	0.000317812	337199	0.299497	Diagnoses - main ICD10: I48 Atrial fibrillation and flutter || id:ukb-a-536	0.00260905	2e-08	447485	11	1679769	ukb-b-6066
18	rs17576658	A	G	A	G	-0.0134812	-0.000389774	0.247081	0.246874	ukb-a-536	13	100272019	0.000298514	337199	0.191651	Diagnoses - main ICD10: I48 Atrial fibrillation and flutter || id:ukb-a-536	0.00245655	4.09996e-08	447485	13	100272019	ukb-b-6066
19	rs17656582	G	C	G	C	0.0293901	-9.77869e-05	0.05679	0.0563762	ukb-a-536	7	17584269	0.000561923	337199	0.861848	Diagnoses - main ICD10: I48 Atrial fibrillation and flutter || id:ukb-a-536	0.00461735	2e-10	447485	7	17584269	ukb-b-6066
20	rs17685	A	G	A	G	0.0230655	0.000171277	0.277512	0.278322	ukb-a-536	7	75616105	0.00028687	337199	0.550472	Diagnoses - main ICD10: I48 Atrial fibrillation and flutter || id:ukb-a-536	0.00236195	1.59993e-22	447485	7	75616105	ukb-b-6066
21	rs2076308	C	G	C	G	-0.0156639	0.000139511	0.180126	0.178273	ukb-a-536	6	50791640	0.000336978	337199	0.678869	Diagnoses - main ICD10: I48 Atrial fibrillation and flutter || id:ukb-a-536	0.00275756	1.29999e-08	447485	6	50791640	ukb-b-6066
22	rs2117137	G	A	G	A	0.0129948	-0.000871836	0.405148	0.40537	ukb-a-536	3	89525505	0.00026201	337199	0.000876395	Diagnoses - main ICD10: I48 Atrial fibrillation and flutter || id:ukb-a-536	0.0021557	1.7e-09	447485	3	89525505	ukb-b-6066
23	rs2273447	T	A	T	A	0.0174715	0.000332179	0.203788	0.204706	ukb-a-536	20	62900120	0.00031959	337199	0.298624	Diagnoses - main ICD10: I48 Atrial fibrillation and flutter || id:ukb-a-536	0.00263421	3.29989e-11	447485	20	62900120	ukb-b-6066
24	rs2279844	A	G	A	G	-0.0119879	0.000421053	0.379343	0.376518	ukb-a-536	17	40819809	0.000265744	337199	0.113096	Diagnoses - main ICD10: I48 Atrial fibrillation and flutter || id:ukb-a-536	0.00218318	4e-08	447485	17	40819809	ukb-b-6066
25	rs2351187	A	G	A	G	0.0129023	-0.000525282	0.318935	0.322126	ukb-a-536	10	86850616	0.000277252	337199	0.058146	Diagnoses - main ICD10: I48 Atrial fibrillation and flutter || id:ukb-a-536	0.0022823	1.6e-08	447485	10	86850616	ukb-b-6066
26	rs2472297	T	C	T	C	0.0533453	-0.000467171	0.262049	0.266644	ukb-a-536	15	75027880	0.000290732	337199	0.108081	Diagnoses - main ICD10: I48 Atrial fibrillation and flutter || id:ukb-a-536	0.00240098	2.30144e-109	447485	15	75027880	ukb-b-6066
27	rs2478875	G	A	G	A	0.0218943	-7.91805e-05	0.208758	0.209273	ukb-a-536	6	51283110	0.000316986	337199	0.802749	Diagnoses - main ICD10: I48 Atrial fibrillation and flutter || id:ukb-a-536	0.00261129	5.10035e-17	447485	6	51283110	ukb-b-6066
28	rs2645929	G	A	G	A	-0.0149842	-0.000946107	0.813066	0.812556	ukb-a-536	13	56444529	0.000329785	337199	0.00411984	Diagnoses - main ICD10: I48 Atrial fibrillation and flutter || id:ukb-a-536	0.0027166	3.50002e-08	447485	13	56444529	ukb-b-6066
29	rs34619	A	G	A	G	0.0117117	0.000199931	0.430905	0.431893	ukb-a-536	5	60465365	0.000259619	337199	0.441245	Diagnoses - main ICD10: I48 Atrial fibrillation and flutter || id:ukb-a-536	0.0021375	4.30002e-08	447485	5	60465365	ukb-b-6066
30	rs4410790	C	T	C	T	0.0405506	-0.000446587	0.631224	0.634473	ukb-a-536	7	17284577	0.00026747	337199	0.0949839	Diagnoses - main ICD10: I48 Atrial fibrillation and flutter || id:ukb-a-536	0.00219507	3.40017e-76	447485	7	17284577	ukb-b-6066
31	rs4418728	T	G	T	G	-0.0117136	0.000301901	0.451157	0.448665	ukb-a-536	10	94839724	0.00025871	337199	0.243232	Diagnoses - main ICD10: I48 Atrial fibrillation and flutter || id:ukb-a-536	0.00212761	3.69999e-08	447485	10	94839724	ukb-b-6066
32	rs4808193	C	T	C	T	0.0151149	0.000299933	0.335324	0.334942	ukb-a-536	19	19410622	0.000273144	337199	0.27217	Diagnoses - main ICD10: I48 Atrial fibrillation and flutter || id:ukb-a-536	0.0022472	1.69981e-11	447485	19	19410622	ukb-b-6066
33	rs4817505	C	T	C	T	0.015068	3.73502e-05	0.38998	0.391892	ukb-a-536	21	34343828	0.00026431	337199	0.887624	Diagnoses - main ICD10: I48 Atrial fibrillation and flutter || id:ukb-a-536	0.0021746	4.19952e-12	447485	21	34343828	ukb-b-6066
34	rs512404	T	G	T	G	0.0150272	5.79581e-05	0.22457	0.22448	ukb-a-536	16	63031551	0.00031118	337199	0.852247	Diagnoses - main ICD10: I48 Atrial fibrillation and flutter || id:ukb-a-536	0.00256164	4.49997e-09	447485	16	63031551	ukb-b-6066
35	rs56188862	C	T	C	T	-0.0157568	5.2112e-05	0.387454	0.385449	ukb-a-536	1	174189269	0.000264907	337199	0.844049	Diagnoses - main ICD10: I48 Atrial fibrillation and flutter || id:ukb-a-536	0.0021747	4.30031e-13	447485	1	174189269	ukb-b-6066
36	rs56348300	G	C	G	C	0.0158824	0.000211577	0.184619	0.184969	ukb-a-536	9	7054124	0.000332044	337199	0.523996	Diagnoses - main ICD10: I48 Atrial fibrillation and flutter || id:ukb-a-536	0.00273191	6.1e-09	447485	9	7054124	ukb-b-6066
37	rs57462170	A	G	A	G	0.0191505	2.70369e-05	0.108773	0.109188	ukb-a-536	3	50239803	0.000413169	337199	0.947825	Diagnoses - main ICD10: I48 Atrial fibrillation and flutter || id:ukb-a-536	0.00340563	1.89998e-08	447485	3	50239803	ukb-b-6066
38	rs57631352	G	A	G	A	-0.0131035	0.000306933	0.296859	0.297161	ukb-a-536	19	4338173	0.000282018	337199	0.276442	Diagnoses - main ICD10: I48 Atrial fibrillation and flutter || id:ukb-a-536	0.00232117	1.7e-08	447485	19	4338173	ukb-b-6066
39	rs6829	T	C	T	C	-0.0119163	-0.000150943	0.596155	0.596375	ukb-a-536	13	111531264	0.000263426	337199	0.566648	Diagnoses - main ICD10: I48 Atrial fibrillation and flutter || id:ukb-a-536	0.00216546	3.69999e-08	447485	13	111531264	ukb-b-6066
40	rs713598	G	C	G	C	0.0133969	0.000229206	0.402254	0.399977	ukb-a-536	7	141673345	0.000262624	337199	0.382799	Diagnoses - main ICD10: I48 Atrial fibrillation and flutter || id:ukb-a-536	0.00215659	5.19996e-10	447485	7	141673345	ukb-b-6066
41	rs72797284	G	A	G	A	-0.0171147	0.00012025	0.270797	0.272439	ukb-a-536	5	152031650	0.000289152	337199	0.677503	Diagnoses - main ICD10: I48 Atrial fibrillation and flutter || id:ukb-a-536	0.00238353	7.00003e-13	447485	5	152031650	ukb-b-6066
42	rs7757102	G	A	G	A	-0.0118039	0.000577902	0.555426	0.5553	ukb-a-536	6	137222671	0.000259442	337199	0.0259161	Diagnoses - main ICD10: I48 Atrial fibrillation and flutter || id:ukb-a-536	0.00213302	3.09999e-08	447485	6	137222671	ukb-b-6066
43	rs7999399	T	C	T	C	0.0117079	-0.000194626	0.556133	0.554179	ukb-a-536	13	89233505	0.000259267	337199	0.452846	Diagnoses - main ICD10: I48 Atrial fibrillation and flutter || id:ukb-a-536	0.00213305	4e-08	447485	13	89233505	ukb-b-6066
44	rs9302428	G	C	G	C	0.0122457	0.000138872	0.635799	0.636563	ukb-a-536	16	24717600	0.000267851	337199	0.604134	Diagnoses - main ICD10: I48 Atrial fibrillation and flutter || id:ukb-a-536	0.00220122	2.59998e-08	447485	16	24717600	ukb-b-6066
45	rs962242	C	T	C	T	0.014459	0.000408858	0.225299	0.225878	ukb-a-536	1	154592140	0.000307952	337199	0.184289	Diagnoses - main ICD10: I48 Atrial fibrillation and flutter || id:ukb-a-536	0.00253728	1.2e-08	447485	1	154592140	ukb-b-6066
46	rs9624470	A	G	A	G	0.0252071	0.000127599	0.580054	0.580309	ukb-a-536	22	24820268	0.000261839	337199	0.626033	Diagnoses - main ICD10: I48 Atrial fibrillation and flutter || id:ukb-a-536	0.00215485	1.29987e-31	447485	22	24820268	ukb-b-6066
47	rs9648476	A	G	A	G	0.0125013	0.000651164	0.622954	0.624513	ukb-a-536	7	39293033	0.000265937	337199	0.014343	Diagnoses - main ICD10: I48 Atrial fibrillation and flutter || id:ukb-a-536	0.00218542	1.09999e-08	447485	7	39293033	ukb-b-6066
48	rs977474	T	C	T	C	0.0217813	-0.000120475	0.833746	0.834125	ukb-a-536	12	11284772	0.000346807	337199	0.728303	Diagnoses - main ICD10: I48 Atrial fibrillation and flutter || id:ukb-a-536	0.00285559	2.39994e-14	447485	12	11284772	ukb-b-6066
49	rs9937354	A	G	A	G	-0.0140923	5.90321e-05	0.424074	0.422801	ukb-a-536	16	53799847	0.000260727	337199	0.82088	Diagnoses - main ICD10: I48 Atrial fibrillation and flutter || id:ukb-a-536	0.0021433	4.90004e-11	447485	16	53799847	ukb-b-6066

## Sheet: Supplemental table 2
Supplemental table 2 Characteristics of SNPs used for the MR analysis in the summary statistics reported in the GWAS on tea consumption and hypertension.
Number	SNP	effect_allele.exposure	other_allele.exposure	effect_allele.outcome	other_allele.outcome	beta.exposure	beta.outcome	eaf.exposure	eaf.outcome	id.outcome	chr	pos	se.outcome	samplesize.outcome	pval.outcome	outcome	se.exposure	pval.exposure	samplesize.exposure	chr.exposure	pos.exposure	id.exposure
1	rs10273455	A	C	A	C	-0.0116758	0.00103774	0.552023	0.552752	ukb-a-61	7	17762666	0.00107471	337159	0.334247	Non-cancer illness code self-reported: hypertension || id:ukb-a-61	0.00213652	4.6e-08	447485	7	17762666	ukb-b-6066
2	rs10741694	C	T	C	T	0.0150037	-0.00677885	0.627915	0.626833	ukb-a-61	11	16286183	0.00110321	337159	8.02e-10	Non-cancer illness code self-reported: hypertension || id:ukb-a-61	0.00219355	7.9e-12	447485	11	16286183	ukb-b-6066
3	rs10752269	A	G	A	G	-0.0128727	3.04e-05	0.506082	0.507675	ukb-a-61	10	12692902	0.00106641	337159	0.977275	Non-cancer illness code self-reported: hypertension || id:ukb-a-61	0.00211975	1.3e-09	447485	10	12692902	ukb-b-6066
4	rs10764990	A	G	A	G	-0.0121906	-0.00028967	0.607155	0.605332	ukb-a-61	10	129152608	0.00108963	337159	0.790362	Non-cancer illness code self-reported: hypertension || id:ukb-a-61	0.00216898	1.9e-08	447485	10	129152608	ukb-b-6066
5	rs1078032	C	T	C	T	0.0118832	-0.000579515	0.436115	0.438013	ukb-a-61	7	17464410	0.00108118	337159	0.591957	Non-cancer illness code self-reported: hypertension || id:ukb-a-61	0.00214892	3.2e-08	447485	7	17464410	ukb-b-6066
6	rs11022752	G	A	G	A	0.0133502	-0.00604392	0.269436	0.269116	ukb-a-61	11	13307622	0.00120384	337159	5.16e-07	Non-cancer illness code self-reported: hypertension || id:ukb-a-61	0.00239391	2.5e-08	447485	11	13307622	ukb-b-6066
7	rs11164870	G	C	G	C	-0.0119604	0.0044254	0.604574	0.605972	ukb-a-61	1	93552187	0.00109684	337159	5.47e-05	Non-cancer illness code self-reported: hypertension || id:ukb-a-61	0.00218232	4.2e-08	447485	1	93552187	ukb-b-6066
8	rs1156588	G	A	G	A	-0.015454	-0.000490525	0.210071	0.209654	ukb-a-61	2	58515375	0.00130993	337159	0.708058	Non-cancer illness code self-reported: hypertension || id:ukb-a-61	0.00260325	2.9e-09	447485	2	58515375	ukb-b-6066
9	rs11587444	G	A	G	A	0.0140328	0.000170728	0.393464	0.391853	ukb-a-61	1	150722844	0.00109224	337159	0.875789	Non-cancer illness code self-reported: hypertension || id:ukb-a-61	0.00217078	1e-10	447485	1	150722844	ukb-b-6066
10	rs11768350	C	T	C	T	-0.0206574	0.00113635	0.159254	0.159	ukb-a-61	7	17561651	0.00146336	337159	0.437433	Non-cancer illness code self-reported: hypertension || id:ukb-a-61	0.00290683	1.2e-12	447485	7	17561651	ukb-b-6066
11	rs12591786	T	C	T	C	-0.0184399	0.000933328	0.158804	0.157659	ukb-a-61	15	60902512	0.00148301	337159	0.529122	Non-cancer illness code self-reported: hypertension || id:ukb-a-61	0.00294243	3.7e-10	447485	15	60902512	ukb-b-6066
12	rs13282783	T	C	T	C	-0.0135837	-0.000149941	0.285899	0.286224	ukb-a-61	8	22088975	0.0011844	337159	0.89926	Non-cancer illness code self-reported: hypertension || id:ukb-a-61	0.00235432	7.9e-09	447485	8	22088975	ukb-b-6066
13	rs132904	C	G	C	G	0.0166007	-0.00132813	0.778651	0.779371	ukb-a-61	22	41798896	0.00128585	337159	0.301659	Non-cancer illness code self-reported: hypertension || id:ukb-a-61	0.00255257	7.8e-11	447485	22	41798896	ukb-b-6066
14	rs1453548	A	T	A	T	-0.0133414	0.00138643	0.664929	0.664492	ukb-a-61	11	59192089	0.00113159	337159	0.220496	Non-cancer illness code self-reported: hypertension || id:ukb-a-61	0.00224973	3e-09	447485	11	59192089	ukb-b-6066
15	rs1481012	G	A	G	A	-0.0262435	-0.00078732	0.112209	0.11238	ukb-a-61	4	89039082	0.00168837	337159	0.640987	Non-cancer illness code self-reported: hypertension || id:ukb-a-61	0.00335608	5.3e-15	447485	4	89039082	ukb-b-6066
16	rs149805207	G	A	G	A	-0.0719337	-0.0043928	0.008538	0.00854985	ukb-a-61	6	137095269	0.00622389	337159	0.480314	Non-cancer illness code self-reported: hypertension || id:ukb-a-61	0.0125823	1.1e-08	447485	6	137095269	ukb-b-6066
17	rs17245213	A	G	A	G	-0.0146481	0.00191919	0.208046	0.20714	ukb-a-61	11	1679769	0.00131528	337159	0.144526	Non-cancer illness code self-reported: hypertension || id:ukb-a-61	0.00260905	2e-08	447485	11	1679769	ukb-b-6066
18	rs17576658	A	G	A	G	-0.0134812	0.00147514	0.247081	0.246874	ukb-a-61	13	100272019	0.00123546	337159	0.232479	Non-cancer illness code self-reported: hypertension || id:ukb-a-61	0.00245655	4.1e-08	447485	13	100272019	ukb-b-6066
19	rs17656582	G	C	G	C	0.0293901	0.00306996	0.05679	0.0563762	ukb-a-61	7	17584269	0.00232557	337159	0.186805	Non-cancer illness code self-reported: hypertension || id:ukb-a-61	0.00461735	2e-10	447485	7	17584269	ukb-b-6066
20	rs17685	A	G	A	G	0.0230655	0.00372177	0.277512	0.278322	ukb-a-61	7	75616105	0.00118721	337159	0.00171941	Non-cancer illness code self-reported: hypertension || id:ukb-a-61	0.00236195	1.6e-22	447485	7	75616105	ukb-b-6066
21	rs2076308	C	G	C	G	-0.0156639	0.00586302	0.180126	0.178273	ukb-a-61	6	50791640	0.00139459	337159	2.62e-05	Non-cancer illness code self-reported: hypertension || id:ukb-a-61	0.00275756	1.3e-08	447485	6	50791640	ukb-b-6066
22	rs2117137	G	A	G	A	0.0129948	-0.00268249	0.405148	0.40537	ukb-a-61	3	89525505	0.00108437	337159	0.0133703	Non-cancer illness code self-reported: hypertension || id:ukb-a-61	0.0021557	1.7e-09	447485	3	89525505	ukb-b-6066
23	rs2273447	T	A	T	A	0.0174715	-0.00221095	0.203788	0.204706	ukb-a-61	20	62900120	0.00132265	337159	0.0946041	Non-cancer illness code self-reported: hypertension || id:ukb-a-61	0.00263421	3.3e-11	447485	20	62900120	ukb-b-6066
24	rs2279844	A	G	A	G	-0.0119879	0.000442885	0.379343	0.376518	ukb-a-61	17	40819809	0.00109981	337159	0.687174	Non-cancer illness code self-reported: hypertension || id:ukb-a-61	0.00218318	4e-08	447485	17	40819809	ukb-b-6066
25	rs2351187	A	G	A	G	0.0129023	-0.000864914	0.318935	0.322126	ukb-a-61	10	86850616	0.00114744	337159	0.450985	Non-cancer illness code self-reported: hypertension || id:ukb-a-61	0.0022823	1.6e-08	447485	10	86850616	ukb-b-6066
26	rs2472297	T	C	T	C	0.0533453	-0.00326354	0.262049	0.266644	ukb-a-61	15	75027880	0.00120324	337159	0.00668236	Non-cancer illness code self-reported: hypertension || id:ukb-a-61	0.00240098	2.3e-109	447485	15	75027880	ukb-b-6066
27	rs2478875	G	A	G	A	0.0218943	-0.0030253	0.208758	0.209273	ukb-a-61	6	51283110	0.00131188	337159	0.0211072	Non-cancer illness code self-reported: hypertension || id:ukb-a-61	0.00261129	5.1e-17	447485	6	51283110	ukb-b-6066
28	rs2645929	G	A	G	A	-0.0149842	-0.000479097	0.813066	0.812556	ukb-a-61	13	56444529	0.00136487	337159	0.725573	Non-cancer illness code self-reported: hypertension || id:ukb-a-61	0.0027166	3.5e-08	447485	13	56444529	ukb-b-6066
29	rs34619	A	G	A	G	0.0117117	0.00104535	0.430905	0.431893	ukb-a-61	5	60465365	0.00107447	337159	0.330605	Non-cancer illness code self-reported: hypertension || id:ukb-a-61	0.0021375	4.3e-08	447485	5	60465365	ukb-b-6066
30	rs4410790	C	T	C	T	0.0405506	0.00386007	0.631224	0.634473	ukb-a-61	7	17284577	0.00110694	337159	0.00048827	Non-cancer illness code self-reported: hypertension || id:ukb-a-61	0.00219507	3.4e-76	447485	7	17284577	ukb-b-6066
31	rs4418728	T	G	T	G	-0.0117136	-0.0012574	0.451157	0.448665	ukb-a-61	10	94839724	0.00107072	337159	0.240255	Non-cancer illness code self-reported: hypertension || id:ukb-a-61	0.00212761	3.7e-08	447485	10	94839724	ukb-b-6066
32	rs4808193	C	T	C	T	0.0151149	0.000655886	0.335324	0.334942	ukb-a-61	19	19410622	0.00113042	337159	0.561769	Non-cancer illness code self-reported: hypertension || id:ukb-a-61	0.0022472	1.7e-11	447485	19	19410622	ukb-b-6066
33	rs4817505	C	T	C	T	0.015068	0.000178262	0.38998	0.391892	ukb-a-61	21	34343828	0.00109389	337159	0.870548	Non-cancer illness code self-reported: hypertension || id:ukb-a-61	0.0021746	4.2e-12	447485	21	34343828	ukb-b-6066
34	rs512404	T	G	T	G	0.0150272	0.0019179	0.22457	0.22448	ukb-a-61	16	63031551	0.00128787	337159	0.136435	Non-cancer illness code self-reported: hypertension || id:ukb-a-61	0.00256164	4.5e-09	447485	16	63031551	ukb-b-6066
35	rs56188862	C	T	C	T	-0.0157568	0.00044775	0.387454	0.385449	ukb-a-61	1	174189269	0.00109634	337159	0.682978	Non-cancer illness code self-reported: hypertension || id:ukb-a-61	0.0021747	4.3e-13	447485	1	174189269	ukb-b-6066
36	rs56348300	G	C	G	C	0.0158824	0.000480554	0.184619	0.184969	ukb-a-61	9	7054124	0.00137422	337159	0.726571	Non-cancer illness code self-reported: hypertension || id:ukb-a-61	0.00273191	6.1e-09	447485	9	7054124	ukb-b-6066
37	rs57462170	A	G	A	G	0.0191505	-0.00139172	0.108773	0.109188	ukb-a-61	3	50239803	0.00170994	337159	0.415705	Non-cancer illness code self-reported: hypertension || id:ukb-a-61	0.00340563	1.9e-08	447485	3	50239803	ukb-b-6066
38	rs57631352	G	A	G	A	-0.0131035	-0.00135074	0.296859	0.297161	ukb-a-61	19	4338173	0.00116716	337159	0.247157	Non-cancer illness code self-reported: hypertension || id:ukb-a-61	0.00232117	1.7e-08	447485	19	4338173	ukb-b-6066
39	rs6829	T	C	T	C	-0.0119163	-0.0015856	0.596155	0.596375	ukb-a-61	13	111531264	0.00109021	337159	0.145837	Non-cancer illness code self-reported: hypertension || id:ukb-a-61	0.00216546	3.7e-08	447485	13	111531264	ukb-b-6066
40	rs713598	G	C	G	C	0.0133969	0.0019056	0.402254	0.399977	ukb-a-61	7	141673345	0.0010869	337159	0.0795628	Non-cancer illness code self-reported: hypertension || id:ukb-a-61	0.00215659	5.2e-10	447485	7	141673345	ukb-b-6066
41	rs72797284	G	A	G	A	-0.0171147	0.000221958	0.270797	0.272439	ukb-a-61	5	152031650	0.00119671	337159	0.852858	Non-cancer illness code self-reported: hypertension || id:ukb-a-61	0.00238353	7e-13	447485	5	152031650	ukb-b-6066
42	rs7757102	G	A	G	A	-0.0118039	-0.000757015	0.555426	0.5553	ukb-a-61	6	137222671	0.00107375	337159	0.480798	Non-cancer illness code self-reported: hypertension || id:ukb-a-61	0.00213302	3.1e-08	447485	6	137222671	ukb-b-6066
43	rs7999399	T	C	T	C	0.0117079	2.91e-05	0.556133	0.554179	ukb-a-61	13	89233505	0.00107303	337159	0.978365	Non-cancer illness code self-reported: hypertension || id:ukb-a-61	0.00213305	4e-08	447485	13	89233505	ukb-b-6066
44	rs9302428	G	C	G	C	0.0122457	0.0042913	0.635799	0.636563	ukb-a-61	16	24717600	0.00110852	337159	0.000108318	Non-cancer illness code self-reported: hypertension || id:ukb-a-61	0.00220122	2.6e-08	447485	16	24717600	ukb-b-6066
45	rs962242	C	T	C	T	0.014459	-0.00153647	0.225299	0.225878	ukb-a-61	1	154592140	0.00127451	337159	0.227996	Non-cancer illness code self-reported: hypertension || id:ukb-a-61	0.00253728	1.2e-08	447485	1	154592140	ukb-b-6066
46	rs9624470	A	G	A	G	0.0252071	0.000755646	0.580054	0.580309	ukb-a-61	22	24820268	0.00108367	337159	0.485615	Non-cancer illness code self-reported: hypertension || id:ukb-a-61	0.00215485	1.3e-31	447485	22	24820268	ukb-b-6066
47	rs9648476	A	G	A	G	0.0125013	-0.000463253	0.622954	0.624513	ukb-a-61	7	39293033	0.00110064	337159	0.673831	Non-cancer illness code self-reported: hypertension || id:ukb-a-61	0.00218542	1.1e-08	447485	7	39293033	ukb-b-6066
48	rs977474	T	C	T	C	0.0217813	0.000222114	0.833746	0.834125	ukb-a-61	12	11284772	0.0014353	337159	0.877018	Non-cancer illness code self-reported: hypertension || id:ukb-a-61	0.00285559	2.4e-14	447485	12	11284772	ukb-b-6066
49	rs9937354	A	G	A	G	-0.0140923	0.00782035	0.424074	0.422801	ukb-a-61	16	53799847	0.00107896	337159	4.24e-13	Non-cancer illness code self-reported: hypertension || id:ukb-a-61	0.0021433	4.9e-11	447485	16	53799847	ukb-b-6066

## Sheet: Supplemental table 3
Supplemental table 3 Characteristics of SNPs used for the MR analysis in the summary statistics reported in the GWAS on tea consumption and myocardial infarction.
Number	SNP	effect_allele.exposure	other_allele.exposure	effect_allele.outcome	other_allele.outcome	beta.exposure	beta.outcome	eaf.exposure	eaf.outcome	id.outcome	chr	pos	se.outcome	samplesize.outcome	pval.outcome	outcome	se.exposure	pval.exposure	samplesize.exposure	chr.exposure	pos.exposure	id.exposure
1	rs10273455	A	C	A	C	-0.0116758	7.08e-05	0.552023	0.552752	ukb-a-533	7	17762666	0.000262882	337199	0.787766	Diagnoses - main ICD10: I21 Acute myocardial infarction || id:ukb-a-533	0.00213652	4.6e-08	447485	7	17762666	ukb-b-6066
2	rs10741694	C	T	C	T	0.0150037	-0.000373432	0.627915	0.626833	ukb-a-533	11	16286183	0.000269864	337199	0.166428	Diagnoses - main ICD10: I21 Acute myocardial infarction || id:ukb-a-533	0.00219355	7.9e-12	447485	11	16286183	ukb-b-6066
3	rs10752269	A	G	A	G	-0.0128727	-0.000159092	0.506082	0.507675	ukb-a-533	10	12692902	0.000260852	337199	0.541934	Diagnoses - main ICD10: I21 Acute myocardial infarction || id:ukb-a-533	0.00211975	1.3e-09	447485	10	12692902	ukb-b-6066
4	rs10764990	A	G	A	G	-0.0121906	0.000755418	0.607155	0.605332	ukb-a-533	10	129152608	0.000266531	337199	0.00459346	Diagnoses - main ICD10: I21 Acute myocardial infarction || id:ukb-a-533	0.00216898	1.9e-08	447485	10	129152608	ukb-b-6066
5	rs1078032	C	T	C	T	0.0118832	2.61e-07	0.436115	0.438013	ukb-a-533	7	17464410	0.000264467	337199	0.999212	Diagnoses - main ICD10: I21 Acute myocardial infarction || id:ukb-a-533	0.00214892	3.2e-08	447485	7	17464410	ukb-b-6066
6	rs11022752	G	A	G	A	0.0133502	-0.000774148	0.269436	0.269116	ukb-a-533	11	13307622	0.000294475	337199	0.00856624	Diagnoses - main ICD10: I21 Acute myocardial infarction || id:ukb-a-533	0.00239391	2.5e-08	447485	11	13307622	ukb-b-6066
7	rs11164870	G	C	G	C	-0.0119604	0.000191525	0.604574	0.605972	ukb-a-533	1	93552187	0.000268299	337199	0.475321	Diagnoses - main ICD10: I21 Acute myocardial infarction || id:ukb-a-533	0.00218232	4.2e-08	447485	1	93552187	ukb-b-6066
8	rs1156588	G	A	G	A	-0.015454	-0.000516422	0.210071	0.209654	ukb-a-533	2	58515375	0.000320421	337199	0.107029	Diagnoses - main ICD10: I21 Acute myocardial infarction || id:ukb-a-533	0.00260325	2.9e-09	447485	2	58515375	ukb-b-6066
9	rs11587444	G	A	G	A	0.0140328	-0.000371845	0.393464	0.391853	ukb-a-533	1	150722844	0.000267173	337199	0.163991	Diagnoses - main ICD10: I21 Acute myocardial infarction || id:ukb-a-533	0.00217078	1e-10	447485	1	150722844	ukb-b-6066
10	rs11768350	C	T	C	T	-0.0206574	0.000181965	0.159254	0.159	ukb-a-533	7	17561651	0.000357938	337199	0.611194	Diagnoses - main ICD10: I21 Acute myocardial infarction || id:ukb-a-533	0.00290683	1.2e-12	447485	7	17561651	ukb-b-6066
11	rs12591786	T	C	T	C	-0.0184399	0.000509468	0.158804	0.157659	ukb-a-533	15	60902512	0.000362759	337199	0.160192	Diagnoses - main ICD10: I21 Acute myocardial infarction || id:ukb-a-533	0.00294243	3.7e-10	447485	15	60902512	ukb-b-6066
12	rs13282783	T	C	T	C	-0.0135837	-0.000118176	0.285899	0.286224	ukb-a-533	8	22088975	0.000289712	337199	0.68334	Diagnoses - main ICD10: I21 Acute myocardial infarction || id:ukb-a-533	0.00235432	7.9e-09	447485	8	22088975	ukb-b-6066
13	rs132904	C	G	C	G	0.0166007	-0.000203274	0.778651	0.779371	ukb-a-533	22	41798896	0.000314529	337199	0.518097	Diagnoses - main ICD10: I21 Acute myocardial infarction || id:ukb-a-533	0.00255257	7.8e-11	447485	22	41798896	ukb-b-6066
14	rs1453548	A	T	A	T	-0.0133414	-0.000285583	0.664929	0.664492	ukb-a-533	11	59192089	0.000276795	337199	0.302191	Diagnoses - main ICD10: I21 Acute myocardial infarction || id:ukb-a-533	0.00224973	3e-09	447485	11	59192089	ukb-b-6066
15	rs1481012	G	A	G	A	-0.0262435	0.000194433	0.112209	0.11238	ukb-a-533	4	89039082	0.000412992	337199	0.63779	Diagnoses - main ICD10: I21 Acute myocardial infarction || id:ukb-a-533	0.00335608	5.3e-15	447485	4	89039082	ukb-b-6066
16	rs149805207	G	A	G	A	-0.0719337	0.00066944	0.008538	0.00854985	ukb-a-533	6	137095269	0.00152236	337199	0.660126	Diagnoses - main ICD10: I21 Acute myocardial infarction || id:ukb-a-533	0.0125823	1.1e-08	447485	6	137095269	ukb-b-6066
17	rs17245213	A	G	A	G	-0.0146481	0.000227433	0.208046	0.20714	ukb-a-533	11	1679769	0.000321734	337199	0.479631	Diagnoses - main ICD10: I21 Acute myocardial infarction || id:ukb-a-533	0.00260905	2e-08	447485	11	1679769	ukb-b-6066
18	rs17576658	A	G	A	G	-0.0134812	-5.48e-05	0.247081	0.246874	ukb-a-533	13	100272019	0.000302199	337199	0.856145	Diagnoses - main ICD10: I21 Acute myocardial infarction || id:ukb-a-533	0.00245655	4.1e-08	447485	13	100272019	ukb-b-6066
19	rs17656582	G	C	G	C	0.0293901	-0.000172563	0.05679	0.0563762	ukb-a-533	7	17584269	0.000568858	337199	0.761623	Diagnoses - main ICD10: I21 Acute myocardial infarction || id:ukb-a-533	0.00461735	2e-10	447485	7	17584269	ukb-b-6066
20	rs17685	A	G	A	G	0.0230655	-8.87e-06	0.277512	0.278322	ukb-a-533	7	75616105	0.000290411	337199	0.975634	Diagnoses - main ICD10: I21 Acute myocardial infarction || id:ukb-a-533	0.00236195	1.6e-22	447485	7	75616105	ukb-b-6066
21	rs2076308	C	G	C	G	-0.0156639	0.000510404	0.180126	0.178273	ukb-a-533	6	50791640	0.000341135	337199	0.134604	Diagnoses - main ICD10: I21 Acute myocardial infarction || id:ukb-a-533	0.00275756	1.3e-08	447485	6	50791640	ukb-b-6066
22	rs2117137	G	A	G	A	0.0129948	-0.000358771	0.405148	0.40537	ukb-a-533	3	89525505	0.000265247	337199	0.176186	Diagnoses - main ICD10: I21 Acute myocardial infarction || id:ukb-a-533	0.0021557	1.7e-09	447485	3	89525505	ukb-b-6066
23	rs2273447	T	A	T	A	0.0174715	1.12e-05	0.203788	0.204706	ukb-a-533	20	62900120	0.000323535	337199	0.972274	Diagnoses - main ICD10: I21 Acute myocardial infarction || id:ukb-a-533	0.00263421	3.3e-11	447485	20	62900120	ukb-b-6066
24	rs2279844	A	G	A	G	-0.0119879	-0.000406884	0.379343	0.376518	ukb-a-533	17	40819809	0.000269023	337199	0.13042	Diagnoses - main ICD10: I21 Acute myocardial infarction || id:ukb-a-533	0.00218318	4e-08	447485	17	40819809	ukb-b-6066
25	rs2351187	A	G	A	G	0.0129023	-6.97e-06	0.318935	0.322126	ukb-a-533	10	86850616	0.000280675	337199	0.980189	Diagnoses - main ICD10: I21 Acute myocardial infarction || id:ukb-a-533	0.0022823	1.6e-08	447485	10	86850616	ukb-b-6066
26	rs2472297	T	C	T	C	0.0533453	-0.000569299	0.262049	0.266644	ukb-a-533	15	75027880	0.000294319	337199	0.0530787	Diagnoses - main ICD10: I21 Acute myocardial infarction || id:ukb-a-533	0.00240098	2.3e-109	447485	15	75027880	ukb-b-6066
27	rs2478875	G	A	G	A	0.0218943	-0.00015574	0.208758	0.209273	ukb-a-533	6	51283110	0.000320898	337199	0.627445	Diagnoses - main ICD10: I21 Acute myocardial infarction || id:ukb-a-533	0.00261129	5.1e-17	447485	6	51283110	ukb-b-6066
28	rs2645929	G	A	G	A	-0.0149842	0.000343673	0.813066	0.812556	ukb-a-533	13	56444529	0.000333858	337199	0.303294	Diagnoses - main ICD10: I21 Acute myocardial infarction || id:ukb-a-533	0.0027166	3.5e-08	447485	13	56444529	ukb-b-6066
29	rs34619	A	G	A	G	0.0117117	0.000268613	0.430905	0.431893	ukb-a-533	5	60465365	0.000262823	337199	0.306767	Diagnoses - main ICD10: I21 Acute myocardial infarction || id:ukb-a-533	0.0021375	4.3e-08	447485	5	60465365	ukb-b-6066
30	rs4410790	C	T	C	T	0.0405506	9.29e-05	0.631224	0.634473	ukb-a-533	7	17284577	0.000270771	337199	0.731493	Diagnoses - main ICD10: I21 Acute myocardial infarction || id:ukb-a-533	0.00219507	3.4e-76	447485	7	17284577	ukb-b-6066
31	rs4418728	T	G	T	G	-0.0117136	-0.000435848	0.451157	0.448665	ukb-a-533	10	94839724	0.000261902	337199	0.0960793	Diagnoses - main ICD10: I21 Acute myocardial infarction || id:ukb-a-533	0.00212761	3.7e-08	447485	10	94839724	ukb-b-6066
32	rs4808193	C	T	C	T	0.0151149	-0.000383165	0.335324	0.334942	ukb-a-533	19	19410622	0.000276514	337199	0.16584	Diagnoses - main ICD10: I21 Acute myocardial infarction || id:ukb-a-533	0.0022472	1.7e-11	447485	19	19410622	ukb-b-6066
33	rs4817505	C	T	C	T	0.015068	-6.88e-05	0.38998	0.391892	ukb-a-533	21	34343828	0.000267572	337199	0.797181	Diagnoses - main ICD10: I21 Acute myocardial infarction || id:ukb-a-533	0.0021746	4.2e-12	447485	21	34343828	ukb-b-6066
34	rs512404	T	G	T	G	0.0150272	0.000270862	0.22457	0.22448	ukb-a-533	16	63031551	0.00031502	337199	0.389886	Diagnoses - main ICD10: I21 Acute myocardial infarction || id:ukb-a-533	0.00256164	4.5e-09	447485	16	63031551	ukb-b-6066
35	rs56188862	C	T	C	T	-0.0157568	-2.76e-05	0.387454	0.385449	ukb-a-533	1	174189269	0.000268177	337199	0.918011	Diagnoses - main ICD10: I21 Acute myocardial infarction || id:ukb-a-533	0.0021747	4.3e-13	447485	1	174189269	ukb-b-6066
36	rs56348300	G	C	G	C	0.0158824	0.00031319	0.184619	0.184969	ukb-a-533	9	7054124	0.000336141	337199	0.351481	Diagnoses - main ICD10: I21 Acute myocardial infarction || id:ukb-a-533	0.00273191	6.1e-09	447485	9	7054124	ukb-b-6066
37	rs57462170	A	G	A	G	0.0191505	-0.000315738	0.108773	0.109188	ukb-a-533	3	50239803	0.000418268	337199	0.450328	Diagnoses - main ICD10: I21 Acute myocardial infarction || id:ukb-a-533	0.00340563	1.9e-08	447485	3	50239803	ukb-b-6066
38	rs57631352	G	A	G	A	-0.0131035	8.51e-05	0.296859	0.297161	ukb-a-533	19	4338173	0.000285498	337199	0.765651	Diagnoses - main ICD10: I21 Acute myocardial infarction || id:ukb-a-533	0.00232117	1.7e-08	447485	19	4338173	ukb-b-6066
39	rs6829	T	C	T	C	-0.0119163	-0.000135617	0.596155	0.596375	ukb-a-533	13	111531264	0.000266677	337199	0.611071	Diagnoses - main ICD10: I21 Acute myocardial infarction || id:ukb-a-533	0.00216546	3.7e-08	447485	13	111531264	ukb-b-6066
40	rs713598	G	C	G	C	0.0133969	-6.84e-05	0.402254	0.399977	ukb-a-533	7	141673345	0.000265866	337199	0.796941	Diagnoses - main ICD10: I21 Acute myocardial infarction || id:ukb-a-533	0.00215659	5.2e-10	447485	7	141673345	ukb-b-6066
41	rs72797284	G	A	G	A	-0.0171147	-0.000205946	0.270797	0.272439	ukb-a-533	5	152031650	0.00029272	337199	0.481706	Diagnoses - main ICD10: I21 Acute myocardial infarction || id:ukb-a-533	0.00238353	7e-13	447485	5	152031650	ukb-b-6066
42	rs7757102	G	A	G	A	-0.0118039	-2.87e-05	0.555426	0.5553	ukb-a-533	6	137222671	0.000262646	337199	0.91311	Diagnoses - main ICD10: I21 Acute myocardial infarction || id:ukb-a-533	0.00213302	3.1e-08	447485	6	137222671	ukb-b-6066
43	rs7999399	T	C	T	C	0.0117079	0.000172077	0.556133	0.554179	ukb-a-533	13	89233505	0.000262466	337199	0.512071	Diagnoses - main ICD10: I21 Acute myocardial infarction || id:ukb-a-533	0.00213305	4e-08	447485	13	89233505	ukb-b-6066
44	rs9302428	G	C	G	C	0.0122457	-0.000211235	0.635799	0.636563	ukb-a-533	16	24717600	0.000271156	337199	0.43597	Diagnoses - main ICD10: I21 Acute myocardial infarction || id:ukb-a-533	0.00220122	2.6e-08	447485	16	24717600	ukb-b-6066
45	rs962242	C	T	C	T	0.014459	2.61e-05	0.225299	0.225878	ukb-a-533	1	154592140	0.000311753	337199	0.933379	Diagnoses - main ICD10: I21 Acute myocardial infarction || id:ukb-a-533	0.00253728	1.2e-08	447485	1	154592140	ukb-b-6066
46	rs9624470	A	G	A	G	0.0252071	0.000240796	0.580054	0.580309	ukb-a-533	22	24820268	0.00026507	337199	0.363655	Diagnoses - main ICD10: I21 Acute myocardial infarction || id:ukb-a-533	0.00215485	1.3e-31	447485	22	24820268	ukb-b-6066
47	rs9648476	A	G	A	G	0.0125013	-0.000243535	0.622954	0.624513	ukb-a-533	7	39293033	0.000269221	337199	0.365683	Diagnoses - main ICD10: I21 Acute myocardial infarction || id:ukb-a-533	0.00218542	1.1e-08	447485	7	39293033	ukb-b-6066
48	rs977474	T	C	T	C	0.0217813	0.000193285	0.833746	0.834125	ukb-a-533	12	11284772	0.000351087	337199	0.581954	Diagnoses - main ICD10: I21 Acute myocardial infarction || id:ukb-a-533	0.00285559	2.4e-14	447485	12	11284772	ukb-b-6066
49	rs9937354	A	G	A	G	-0.0140923	0.000100556	0.424074	0.422801	ukb-a-533	16	53799847	0.000263944	337199	0.703223	Diagnoses - main ICD10: I21 Acute myocardial infarction || id:ukb-a-533	0.0021433	4.9e-11	447485	16	53799847	ukb-b-6066

## Sheet: Supplemental table 4
Supplemental table 4 Characteristics of SNPs used for the MR analysis in the summary statistics reported in the GWAS on tea consumption and Coronary atherosclerosis.
Number	SNP	effect_allele.exposure	other_allele.exposure	effect_allele.outcome	other_allele.outcome	beta.exposure	beta.outcome	eaf.exposure	eaf.outcome	id.outcome	chr	pos	se.outcome	samplesize.outcome	pval.outcome	outcome	se.exposure	pval.exposure	samplesize.exposure	chr.exposure	pos.exposure	id.exposure
1	rs10273455	A	C	A	C	-0.0116758	3.2735e-05	0.552023	0.5526	ukb-d-I9_CORATHER	7	17762666	0.00045502	361194	0.942648	Coronary atherosclerosis || id:ukb-d-I9_CORATHER	0.00213652	4.60002e-08	447485	7	17762666	ukb-b-6066
2	rs10741694	C	T	C	T	0.0150037	-7.77951e-05	0.627915	0.627644	ukb-d-I9_CORATHER	11	16286183	0.000467336	361194	0.867791	Coronary atherosclerosis || id:ukb-d-I9_CORATHER	0.00219355	7.89951e-12	447485	11	16286183	ukb-b-6066
3	rs10752269	A	G	A	G	-0.0128727	-0.000900064	0.506082	0.507403	ukb-d-I9_CORATHER	10	12692902	0.000451446	361194	0.0461817	Coronary atherosclerosis || id:ukb-d-I9_CORATHER	0.00211975	1.29999e-09	447485	10	12692902	ukb-b-6066
4	rs10764990	A	G	A	G	-0.0121906	0.000971208	0.607155	0.605974	ukb-d-I9_CORATHER	10	129152608	0.000461579	361194	0.0353704	Coronary atherosclerosis || id:ukb-d-I9_CORATHER	0.00216898	1.89998e-08	447485	10	129152608	ukb-b-6066
5	rs1078032	C	T	C	T	0.0118832	-0.000309398	0.436115	0.4373	ukb-d-I9_CORATHER	7	17464410	0.000457664	361194	0.499017	Coronary atherosclerosis || id:ukb-d-I9_CORATHER	0.00214892	3.2e-08	447485	7	17464410	ukb-b-6066
6	rs11022752	G	A	G	A	0.0133502	-0.000569745	0.269436	0.269379	ukb-d-I9_CORATHER	11	13307622	0.000509627	361194	0.263583	Coronary atherosclerosis || id:ukb-d-I9_CORATHER	0.00239391	2.5e-08	447485	11	13307622	ukb-b-6066
7	rs11164870	G	C	G	C	-0.0119604	0.000452789	0.604574	0.604361	ukb-d-I9_CORATHER	1	93552187	0.0004646	361194	0.32977	Coronary atherosclerosis || id:ukb-d-I9_CORATHER	0.00218232	4.20001e-08	447485	1	93552187	ukb-b-6066
8	rs1156588	G	A	G	A	-0.015454	-0.000546489	0.210071	0.21069	ukb-d-I9_CORATHER	2	58515375	0.000554044	361194	0.323955	Coronary atherosclerosis || id:ukb-d-I9_CORATHER	0.00260325	2.90001e-09	447485	2	58515375	ukb-b-6066
9	rs11587444	G	A	G	A	0.0140328	-0.00112553	0.393464	0.392263	ukb-d-I9_CORATHER	1	150722844	0.000462367	361194	0.0149218	Coronary atherosclerosis || id:ukb-d-I9_CORATHER	0.00217078	1e-10	447485	1	150722844	ukb-b-6066
10	rs11768350	C	T	C	T	-0.0206574	-0.000142486	0.159254	0.160044	ukb-d-I9_CORATHER	7	17561651	0.000618199	361194	0.817714	Coronary atherosclerosis || id:ukb-d-I9_CORATHER	0.00290683	1.20005e-12	447485	7	17561651	ukb-b-6066
11	rs12591786	T	C	T	C	-0.0184399	0.00135531	0.158804	0.157545	ukb-d-I9_CORATHER	15	60902512	0.000628001	361194	0.0309186	Coronary atherosclerosis || id:ukb-d-I9_CORATHER	0.00294243	3.69999e-10	447485	15	60902512	ukb-b-6066
12	rs13282783	T	C	T	C	-0.0135837	-0.000527831	0.285899	0.285073	ukb-d-I9_CORATHER	8	22088975	0.000501957	361194	0.293008	Coronary atherosclerosis || id:ukb-d-I9_CORATHER	0.00235432	7.90005e-09	447485	8	22088975	ukb-b-6066
13	rs132904	C	G	C	G	0.0166007	-0.00021567	0.778651	0.779243	ukb-d-I9_CORATHER	22	41798896	0.000544268	361194	0.691915	Coronary atherosclerosis || id:ukb-d-I9_CORATHER	0.00255257	7.8001e-11	447485	22	41798896	ukb-b-6066
14	rs1453548	A	T	A	T	-0.0133414	-0.000319139	0.664929	0.664744	ukb-d-I9_CORATHER	11	59192089	0.000479105	361194	0.505337	Coronary atherosclerosis || id:ukb-d-I9_CORATHER	0.00224973	2.99999e-09	447485	11	59192089	ukb-b-6066
15	rs1481012	G	A	G	A	-0.0262435	0.00111322	0.112209	0.113246	ukb-d-I9_CORATHER	4	89039082	0.000712838	361194	0.118366	Coronary atherosclerosis || id:ukb-d-I9_CORATHER	0.00335608	5.30029e-15	447485	4	89039082	ukb-b-6066
16	rs149805207	G	A	G	A	-0.0719337	-0.001006	0.008538	0.00873862	ukb-d-I9_CORATHER	6	137095269	0.00264469	361194	0.70366	Coronary atherosclerosis || id:ukb-d-I9_CORATHER	0.0125823	1.09999e-08	447485	6	137095269	ukb-b-6066
17	rs17245213	A	G	A	G	-0.0146481	0.000942102	0.208046	0.20674	ukb-d-I9_CORATHER	11	1679769	0.000557182	361194	0.0908699	Coronary atherosclerosis || id:ukb-d-I9_CORATHER	0.00260905	2e-08	447485	11	1679769	ukb-b-6066
18	rs17576658	A	G	A	G	-0.0134812	-0.0008926	0.247081	0.246788	ukb-d-I9_CORATHER	13	100272019	0.000523256	361194	0.0880359	Coronary atherosclerosis || id:ukb-d-I9_CORATHER	0.00245655	4.09996e-08	447485	13	100272019	ukb-b-6066
19	rs17656582	G	C	G	C	0.0293901	0.0017504	0.05679	0.057124	ukb-d-I9_CORATHER	7	17584269	0.000981663	361194	0.074571	Coronary atherosclerosis || id:ukb-d-I9_CORATHER	0.00461735	2e-10	447485	7	17584269	ukb-b-6066
20	rs17685	A	G	A	G	0.0230655	0.000211744	0.277512	0.278074	ukb-d-I9_CORATHER	7	75616105	0.000502949	361194	0.67375	Coronary atherosclerosis || id:ukb-d-I9_CORATHER	0.00236195	1.59993e-22	447485	7	75616105	ukb-b-6066
21	rs2076308	C	G	C	G	-0.0156639	0.00149387	0.180126	0.179419	ukb-d-I9_CORATHER	6	50791640	0.000589263	361194	0.0112404	Coronary atherosclerosis || id:ukb-d-I9_CORATHER	0.00275756	1.29999e-08	447485	6	50791640	ukb-b-6066
22	rs2117137	G	A	G	A	0.0129948	-0.000532744	0.405148	0.405205	ukb-d-I9_CORATHER	3	89525505	0.000459223	361194	0.246009	Coronary atherosclerosis || id:ukb-d-I9_CORATHER	0.0021557	1.7e-09	447485	3	89525505	ukb-b-6066
23	rs2273447	T	A	T	A	0.0174715	0.00027368	0.203788	0.204632	ukb-d-I9_CORATHER	20	62900120	0.00055998	361194	0.625032	Coronary atherosclerosis || id:ukb-d-I9_CORATHER	0.00263421	3.29989e-11	447485	20	62900120	ukb-b-6066
24	rs2279844	A	G	A	G	-0.0119879	-0.000404938	0.379343	0.376319	ukb-d-I9_CORATHER	17	40819809	0.000465711	361194	0.384572	Coronary atherosclerosis || id:ukb-d-I9_CORATHER	0.00218318	4e-08	447485	17	40819809	ukb-b-6066
25	rs2351187	A	G	A	G	0.0129023	-0.000172128	0.318935	0.320973	ukb-d-I9_CORATHER	10	86850616	0.000485473	361194	0.722921	Coronary atherosclerosis || id:ukb-d-I9_CORATHER	0.0022823	1.6e-08	447485	10	86850616	ukb-b-6066
26	rs2472297	T	C	T	C	0.0533453	-3.93524e-05	0.262049	0.266584	ukb-d-I9_CORATHER	15	75027880	0.000509526	361194	0.938438	Coronary atherosclerosis || id:ukb-d-I9_CORATHER	0.00240098	2.30144e-109	447485	15	75027880	ukb-b-6066
27	rs2478875	G	A	G	A	0.0218943	0.00075001	0.208758	0.208259	ukb-d-I9_CORATHER	6	51283110	0.000556692	361194	0.177897	Coronary atherosclerosis || id:ukb-d-I9_CORATHER	0.00261129	5.10035e-17	447485	6	51283110	ukb-b-6066
28	rs2645929	G	A	G	A	-0.0149842	0.00060065	0.813066	0.812626	ukb-d-I9_CORATHER	13	56444529	0.000580386	361194	0.30071	Coronary atherosclerosis || id:ukb-d-I9_CORATHER	0.0027166	3.50002e-08	447485	13	56444529	ukb-b-6066
29	rs34619	A	G	A	G	0.0117117	4.65055e-05	0.430905	0.431836	ukb-d-I9_CORATHER	5	60465365	0.000455029	361194	0.918595	Coronary atherosclerosis || id:ukb-d-I9_CORATHER	0.0021375	4.30002e-08	447485	5	60465365	ukb-b-6066
30	rs4410790	C	T	C	T	0.0405506	0.00131146	0.631224	0.634245	ukb-d-I9_CORATHER	7	17284577	0.000468782	361194	0.00514873	Coronary atherosclerosis || id:ukb-d-I9_CORATHER	0.00219507	3.40017e-76	447485	7	17284577	ukb-b-6066
31	rs4418728	T	G	T	G	-0.0117136	-0.00063167	0.451157	0.449345	ukb-d-I9_CORATHER	10	94839724	0.000453391	361194	0.163557	Coronary atherosclerosis || id:ukb-d-I9_CORATHER	0.00212761	3.69999e-08	447485	10	94839724	ukb-b-6066
32	rs4808193	C	T	C	T	0.0151149	-0.00070466	0.335324	0.334969	ukb-d-I9_CORATHER	19	19410622	0.000478959	361194	0.141229	Coronary atherosclerosis || id:ukb-d-I9_CORATHER	0.0022472	1.69981e-11	447485	19	19410622	ukb-b-6066
33	rs4817505	C	T	C	T	0.015068	-0.000323026	0.38998	0.392931	ukb-d-I9_CORATHER	21	34343828	0.000462928	361194	0.485311	Coronary atherosclerosis || id:ukb-d-I9_CORATHER	0.0021746	4.19952e-12	447485	21	34343828	ukb-b-6066
34	rs512404	T	G	T	G	0.0150272	0.000674079	0.22457	0.224653	ukb-d-I9_CORATHER	16	63031551	0.000545277	361194	0.21638	Coronary atherosclerosis || id:ukb-d-I9_CORATHER	0.00256164	4.49997e-09	447485	16	63031551	ukb-b-6066
35	rs56188862	C	T	C	T	-0.0157568	4.65053e-05	0.387454	0.385916	ukb-d-I9_CORATHER	1	174189269	0.000464046	361194	0.920172	Coronary atherosclerosis || id:ukb-d-I9_CORATHER	0.0021747	4.30031e-13	447485	1	174189269	ukb-b-6066
36	rs56348300	G	C	G	C	0.0158824	-0.000740986	0.184619	0.185165	ukb-d-I9_CORATHER	9	7054124	0.000581691	361194	0.202717	Coronary atherosclerosis || id:ukb-d-I9_CORATHER	0.00273191	6.1e-09	447485	9	7054124	ukb-b-6066
37	rs57462170	A	G	A	G	0.0191505	0.000344982	0.108773	0.109552	ukb-d-I9_CORATHER	3	50239803	0.000723346	361194	0.633414	Coronary atherosclerosis || id:ukb-d-I9_CORATHER	0.00340563	1.89998e-08	447485	3	50239803	ukb-b-6066
38	rs57631352	G	A	G	A	-0.0131035	0.000214185	0.296859	0.297271	ukb-d-I9_CORATHER	19	4338173	0.000494114	361194	0.664671	Coronary atherosclerosis || id:ukb-d-I9_CORATHER	0.00232117	1.7e-08	447485	19	4338173	ukb-b-6066
39	rs6829	T	C	T	C	-0.0119163	0.000322345	0.596155	0.596056	ukb-d-I9_CORATHER	13	111531264	0.000461473	361194	0.484856	Coronary atherosclerosis || id:ukb-d-I9_CORATHER	0.00216546	3.69999e-08	447485	13	111531264	ukb-b-6066
40	rs713598	G	C	G	C	0.0133969	0.000137174	0.402254	0.400408	ukb-d-I9_CORATHER	7	141673345	0.000460098	361194	0.765597	Coronary atherosclerosis || id:ukb-d-I9_CORATHER	0.00215659	5.19996e-10	447485	7	141673345	ukb-b-6066
41	rs72797284	G	A	G	A	-0.0171147	-0.000176459	0.270797	0.271637	ukb-d-I9_CORATHER	5	152031650	0.000507139	361194	0.727879	Coronary atherosclerosis || id:ukb-d-I9_CORATHER	0.00238353	7.00003e-13	447485	5	152031650	ukb-b-6066
42	rs7757102	G	A	G	A	-0.0118039	0.000103028	0.555426	0.555278	ukb-d-I9_CORATHER	6	137222671	0.000454388	361194	0.820626	Coronary atherosclerosis || id:ukb-d-I9_CORATHER	0.00213302	3.09999e-08	447485	6	137222671	ukb-b-6066
43	rs7999399	T	C	T	C	0.0117079	0.000450592	0.556133	0.554431	ukb-d-I9_CORATHER	13	89233505	0.000454371	361194	0.321353	Coronary atherosclerosis || id:ukb-d-I9_CORATHER	0.00213305	4e-08	447485	13	89233505	ukb-b-6066
44	rs9302428	G	C	G	C	0.0122457	-0.000665963	0.635799	0.63683	ukb-d-I9_CORATHER	16	24717600	0.000469374	361194	0.155948	Coronary atherosclerosis || id:ukb-d-I9_CORATHER	0.00220122	2.59998e-08	447485	16	24717600	ukb-b-6066
45	rs962242	C	T	C	T	0.014459	1.28081e-05	0.225299	0.225917	ukb-d-I9_CORATHER	1	154592140	0.000539497	361194	0.981059	Coronary atherosclerosis || id:ukb-d-I9_CORATHER	0.00253728	1.2e-08	447485	1	154592140	ukb-b-6066
46	rs9624470	A	G	A	G	0.0252071	8.50726e-05	0.580054	0.580179	ukb-d-I9_CORATHER	22	24820268	0.000459096	361194	0.85299	Coronary atherosclerosis || id:ukb-d-I9_CORATHER	0.00215485	1.29987e-31	447485	22	24820268	ukb-b-6066
47	rs9648476	A	G	A	G	0.0125013	-0.000419081	0.622954	0.623495	ukb-d-I9_CORATHER	7	39293033	0.000465952	361194	0.368436	Coronary atherosclerosis || id:ukb-d-I9_CORATHER	0.00218542	1.09999e-08	447485	7	39293033	ukb-b-6066
48	rs977474	T	C	T	C	0.0217813	0.00100969	0.833746	0.833068	ukb-d-I9_CORATHER	12	11284772	0.000607667	361194	0.0965962	Coronary atherosclerosis || id:ukb-d-I9_CORATHER	0.00285559	2.39994e-14	447485	12	11284772	ukb-b-6066
49	rs9937354	A	G	A	G	-0.0140923	0.000302106	0.424074	0.4225	ukb-d-I9_CORATHER	16	53799847	0.000456847	361194	0.508429	Coronary atherosclerosis || id:ukb-d-I9_CORATHER	0.0021433	4.90004e-11	447485	16	53799847	ukb-b-6066

## Sheet: Supplemental table 5
Supplemental table 5 Characteristics of SNPs used for the MR analysis in the summary statistics reported in the GWAS on tea consumption and Peripheral vascular disease.
Number	SNP	effect_allele.exposure	other_allele.exposure	effect_allele.outcome	other_allele.outcome	beta.exposure	beta.outcome	eaf.exposure	eaf.outcome	id.outcome	chr	pos	se.outcome	samplesize.outcome	pval.outcome	outcome	se.exposure	pval.exposure	samplesize.exposure	chr.exposure	pos.exposure	id.exposure
1	rs10273455	A	C	A	C	-0.0116758	5.16022e-06	0.552023	0.552108	ukb-b-4929	7	17762666	0.000117406	463010	0.96	Diagnoses - secondary ICD10: I73.9 Peripheral vascular disease, unspecified || id:ukb-b-4929	0.00213652	4.60002e-08	447485	7	17762666	ukb-b-6066
2	rs10741694	C	T	C	T	0.0150037	-3.28606e-06	0.627915	0.627752	ukb-b-4929	11	16286183	0.000120493	463010	0.98	Diagnoses - secondary ICD10: I73.9 Peripheral vascular disease, unspecified || id:ukb-b-4929	0.00219355	7.89951e-12	447485	11	16286183	ukb-b-6066
3	rs10752269	A	G	A	G	-0.0128727	-0.000135923	0.506082	0.506254	ukb-b-4929	10	12692902	0.000116443	463010	0.24	Diagnoses - secondary ICD10: I73.9 Peripheral vascular disease, unspecified || id:ukb-b-4929	0.00211975	1.29999e-09	447485	10	12692902	ukb-b-6066
4	rs10764990	A	G	A	G	-0.0121906	9.23911e-05	0.607155	0.607423	ukb-b-4929	10	129152608	0.000119143	463010	0.44	Diagnoses - secondary ICD10: I73.9 Peripheral vascular disease, unspecified || id:ukb-b-4929	0.00216898	1.89998e-08	447485	10	129152608	ukb-b-6066
5	rs1078032	C	T	C	T	0.0118832	-6.71181e-05	0.436115	0.436255	ukb-b-4929	7	17464410	0.000118061	463010	0.57	Diagnoses - secondary ICD10: I73.9 Peripheral vascular disease, unspecified || id:ukb-b-4929	0.00214892	3.2e-08	447485	7	17464410	ukb-b-6066
6	rs11022752	G	A	G	A	0.0133502	0.000223543	0.269436	0.269489	ukb-b-4929	11	13307622	0.000131486	463010	0.089	Diagnoses - secondary ICD10: I73.9 Peripheral vascular disease, unspecified || id:ukb-b-4929	0.00239391	2.5e-08	447485	11	13307622	ukb-b-6066
7	rs11164870	G	C	G	C	-0.0119604	5.54081e-05	0.604574	0.604677	ukb-b-4929	1	93552187	0.000119937	463010	0.64	Diagnoses - secondary ICD10: I73.9 Peripheral vascular disease, unspecified || id:ukb-b-4929	0.00218232	4.20001e-08	447485	1	93552187	ukb-b-6066
8	rs11587444	G	A	G	A	0.0140328	1.27473e-06	0.393464	0.39348	ukb-b-4929	1	150722844	0.000119321	463010	0.99	Diagnoses - secondary ICD10: I73.9 Peripheral vascular disease, unspecified || id:ukb-b-4929	0.00217078	1e-10	447485	1	150722844	ukb-b-6066
9	rs13282783	T	C	T	C	-0.0135837	9.07261e-06	0.285899	0.28596	ukb-b-4929	8	22088975	0.000129294	463010	0.94	Diagnoses - secondary ICD10: I73.9 Peripheral vascular disease, unspecified || id:ukb-b-4929	0.00235432	7.90005e-09	447485	8	22088975	ukb-b-6066
10	rs1453548	A	T	A	T	-0.0133414	0.000201376	0.664929	0.664922	ukb-b-4929	11	59192089	0.000123589	463010	0.1	Diagnoses - secondary ICD10: I73.9 Peripheral vascular disease, unspecified || id:ukb-b-4929	0.00224973	2.99999e-09	447485	11	59192089	ukb-b-6066
11	rs17576658	A	G	A	G	-0.0134812	-2.99298e-05	0.247081	0.247107	ukb-b-4929	13	100272019	0.000134896	463010	0.82	Diagnoses - secondary ICD10: I73.9 Peripheral vascular disease, unspecified || id:ukb-b-4929	0.00245655	4.09996e-08	447485	13	100272019	ukb-b-6066
12	rs17685	A	G	A	G	0.0230655	8.99665e-05	0.277512	0.277407	ukb-b-4929	7	75616105	0.000129793	463010	0.49	Diagnoses - secondary ICD10: I73.9 Peripheral vascular disease, unspecified || id:ukb-b-4929	0.00236195	1.59993e-22	447485	7	75616105	ukb-b-6066
13	rs2117137	G	A	G	A	0.0129948	0.000242941	0.405148	0.405016	ukb-b-4929	3	89525505	0.000118448	463010	0.04	Diagnoses - secondary ICD10: I73.9 Peripheral vascular disease, unspecified || id:ukb-b-4929	0.0021557	1.7e-09	447485	3	89525505	ukb-b-6066
14	rs2279844	A	G	A	G	-0.0119879	0.000162427	0.379343	0.379574	ukb-b-4929	17	40819809	0.000119886	463010	0.18	Diagnoses - secondary ICD10: I73.9 Peripheral vascular disease, unspecified || id:ukb-b-4929	0.00218318	4e-08	447485	17	40819809	ukb-b-6066
15	rs2351187	A	G	A	G	0.0129023	-4.69114e-05	0.318935	0.318938	ukb-b-4929	10	86850616	0.000125355	463010	0.709999	Diagnoses - secondary ICD10: I73.9 Peripheral vascular disease, unspecified || id:ukb-b-4929	0.0022823	1.6e-08	447485	10	86850616	ukb-b-6066
16	rs2472297	T	C	T	C	0.0533453	0.000315765	0.262049	0.261597	ukb-b-4929	15	75027880	0.000131937	463010	0.017	Diagnoses - secondary ICD10: I73.9 Peripheral vascular disease, unspecified || id:ukb-b-4929	0.00240098	2.30144e-109	447485	15	75027880	ukb-b-6066
17	rs34619	A	G	A	G	0.0117117	-0.000232008	0.430905	0.430792	ukb-b-4929	5	60465365	0.00011743	463010	0.0479999	Diagnoses - secondary ICD10: I73.9 Peripheral vascular disease, unspecified || id:ukb-b-4929	0.0021375	4.30002e-08	447485	5	60465365	ukb-b-6066
18	rs4410790	C	T	C	T	0.0405506	0.000136549	0.631224	0.630798	ukb-b-4929	7	17284577	0.000120585	463010	0.26	Diagnoses - secondary ICD10: I73.9 Peripheral vascular disease, unspecified || id:ukb-b-4929	0.00219507	3.40017e-76	447485	7	17284577	ukb-b-6066
19	rs4418728	T	G	T	G	-0.0117136	-6.73145e-05	0.451157	0.451206	ukb-b-4929	10	94839724	0.000116889	463010	0.56	Diagnoses - secondary ICD10: I73.9 Peripheral vascular disease, unspecified || id:ukb-b-4929	0.00212761	3.69999e-08	447485	10	94839724	ukb-b-6066
20	rs4808193	C	T	C	T	0.0151149	-2.74755e-05	0.335324	0.335161	ukb-b-4929	19	19410622	0.000123409	463010	0.82	Diagnoses - secondary ICD10: I73.9 Peripheral vascular disease, unspecified || id:ukb-b-4929	0.0022472	1.69981e-11	447485	19	19410622	ukb-b-6066
21	rs4817505	C	T	C	T	0.015068	0.00010008	0.38998	0.389547	ukb-b-4929	21	34343828	0.000119421	463010	0.4	Diagnoses - secondary ICD10: I73.9 Peripheral vascular disease, unspecified || id:ukb-b-4929	0.0021746	4.19952e-12	447485	21	34343828	ukb-b-6066
22	rs56188862	C	T	C	T	-0.0157568	5.07847e-05	0.387454	0.387822	ukb-b-4929	1	174189269	0.000119485	463010	0.67	Diagnoses - secondary ICD10: I73.9 Peripheral vascular disease, unspecified || id:ukb-b-4929	0.0021747	4.30031e-13	447485	1	174189269	ukb-b-6066
23	rs57631352	G	A	G	A	-0.0131035	-2.0937e-05	0.296859	0.296903	ukb-b-4929	19	4338173	0.000127476	463010	0.87	Diagnoses - secondary ICD10: I73.9 Peripheral vascular disease, unspecified || id:ukb-b-4929	0.00232117	1.7e-08	447485	19	4338173	ukb-b-6066
24	rs6829	T	C	T	C	-0.0119163	0.000168693	0.596155	0.596263	ukb-b-4929	13	111531264	0.000118956	463010	0.16	Diagnoses - secondary ICD10: I73.9 Peripheral vascular disease, unspecified || id:ukb-b-4929	0.00216546	3.69999e-08	447485	13	111531264	ukb-b-6066
25	rs713598	G	C	G	C	0.0133969	1.60559e-05	0.402254	0.402072	ukb-b-4929	7	141673345	0.000118531	463010	0.89	Diagnoses - secondary ICD10: I73.9 Peripheral vascular disease, unspecified || id:ukb-b-4929	0.00215659	5.19996e-10	447485	7	141673345	ukb-b-6066
26	rs72797284	G	A	G	A	-0.0171147	-4.34659e-05	0.270797	0.270787	ukb-b-4929	5	152031650	0.000130941	463010	0.74	Diagnoses - secondary ICD10: I73.9 Peripheral vascular disease, unspecified || id:ukb-b-4929	0.00238353	7.00003e-13	447485	5	152031650	ukb-b-6066
27	rs7757102	G	A	G	A	-0.0118039	-4.39494e-05	0.555426	0.555632	ukb-b-4929	6	137222671	0.000117218	463010	0.709999	Diagnoses - secondary ICD10: I73.9 Peripheral vascular disease, unspecified || id:ukb-b-4929	0.00213302	3.09999e-08	447485	6	137222671	ukb-b-6066
28	rs7999399	T	C	T	C	0.0117079	2.7083e-05	0.556133	0.555987	ukb-b-4929	13	89233505	0.00011714	463010	0.82	Diagnoses - secondary ICD10: I73.9 Peripheral vascular disease, unspecified || id:ukb-b-4929	0.00213305	4e-08	447485	13	89233505	ukb-b-6066
29	rs9302428	G	C	G	C	0.0122457	0.000262677	0.635799	0.635841	ukb-b-4929	16	24717600	0.00012091	463010	0.0299999	Diagnoses - secondary ICD10: I73.9 Peripheral vascular disease, unspecified || id:ukb-b-4929	0.00220122	2.59998e-08	447485	16	24717600	ukb-b-6066
30	rs9624470	A	G	A	G	0.0252071	1.35009e-05	0.580054	0.579708	ukb-b-4929	22	24820268	0.000118342	463010	0.91	Diagnoses - secondary ICD10: I73.9 Peripheral vascular disease, unspecified || id:ukb-b-4929	0.00215485	1.29987e-31	447485	22	24820268	ukb-b-6066
31	rs9648476	A	G	A	G	0.0125013	-3.36257e-05	0.622954	0.622751	ukb-b-4929	7	39293033	0.000120083	463010	0.780001	Diagnoses - secondary ICD10: I73.9 Peripheral vascular disease, unspecified || id:ukb-b-4929	0.00218542	1.09999e-08	447485	7	39293033	ukb-b-6066
32	rs9937354	A	G	A	G	-0.0140923	0.000148321	0.424074	0.42427	ukb-b-4929	16	53799847	0.000117704	463010	0.21	Diagnoses - secondary ICD10: I73.9 Peripheral vascular disease, unspecified || id:ukb-b-4929	0.0021433	4.90004e-11	447485	16	53799847	ukb-b-6066

## Sheet: Supplemental table 6
Supplemental table 6. Characteristics of SNPs used for the MR analysis in the summary statistics reported in the GWAS on tea consumption and angina.
Number	SNP	effect_allele.exposure	other_allele.exposure	effect_allele.outcome	other_allele.outcome	beta.exposure	beta.outcome	eaf.exposure	eaf.outcome	id.outcome	chr	pos	se.outcome	samplesize.outcome	pval.outcome	outcome	se.exposure	pval.exposure	samplesize.exposure	chr.exposure	pos.exposure	id.exposure
1	rs10273455	A	C	A	C	-0.0116758	-7.95295e-05	0.552023	0.552109	ukb-b-8650	7	17762666	0.000367425	462933	0.83	Non-cancer illness code, self-reported: angina || id:ukb-b-8650	0.00213652	4.60002e-08	447485	7	17762666	ukb-b-6066
2	rs10741694	C	T	C	T	0.0150037	-1.6087e-05	0.627915	0.627749	ukb-b-8650	11	16286183	0.000377095	462933	0.97	Non-cancer illness code, self-reported: angina || id:ukb-b-8650	0.00219355	7.89951e-12	447485	11	16286183	ukb-b-6066
3	rs10752269	A	G	A	G	-0.0128727	-0.000369023	0.506082	0.50626	ukb-b-8650	10	12692902	0.000364425	462933	0.31	Non-cancer illness code, self-reported: angina || id:ukb-b-8650	0.00211975	1.29999e-09	447485	10	12692902	ukb-b-6066
4	rs10764990	A	G	A	G	-0.0121906	0.000654162	0.607155	0.60741	ukb-b-8650	10	129152608	0.000372879	462933	0.0790005	Non-cancer illness code, self-reported: angina || id:ukb-b-8650	0.00216898	1.89998e-08	447485	10	129152608	ukb-b-6066
5	rs1078032	C	T	C	T	0.0118832	-0.000343782	0.436115	0.43625	ukb-b-8650	7	17464410	0.000369477	462933	0.35	Non-cancer illness code, self-reported: angina || id:ukb-b-8650	0.00214892	3.2e-08	447485	7	17464410	ukb-b-6066
6	rs11022752	G	A	G	A	0.0133502	-0.000256324	0.269436	0.269499	ukb-b-8650	11	13307622	0.000411494	462933	0.53	Non-cancer illness code, self-reported: angina || id:ukb-b-8650	0.00239391	2.5e-08	447485	11	13307622	ukb-b-6066
7	rs11164870	G	C	G	C	-0.0119604	0.000274777	0.604574	0.604682	ukb-b-8650	1	93552187	0.000375327	462933	0.46	Non-cancer illness code, self-reported: angina || id:ukb-b-8650	0.00218232	4.20001e-08	447485	1	93552187	ukb-b-6066
8	rs1156588	G	A	G	A	-0.015454	0.000714427	0.210071	0.210069	ukb-b-8650	2	58515375	0.000447762	462933	0.11	Non-cancer illness code, self-reported: angina || id:ukb-b-8650	0.00260325	2.90001e-09	447485	2	58515375	ukb-b-6066
9	rs11587444	G	A	G	A	0.0140328	-0.00121433	0.393464	0.393486	ukb-b-8650	1	150722844	0.000373393	462933	0.00109999	Non-cancer illness code, self-reported: angina || id:ukb-b-8650	0.00217078	1e-10	447485	1	150722844	ukb-b-6066
10	rs11768350	C	T	C	T	-0.0206574	-1.46321e-05	0.159254	0.159275	ukb-b-8650	7	17561651	0.000499854	462933	0.98	Non-cancer illness code, self-reported: angina || id:ukb-b-8650	0.00290683	1.20005e-12	447485	7	17561651	ukb-b-6066
11	rs12591786	T	C	T	C	-0.0184399	0.00190082	0.158804	0.158891	ukb-b-8650	15	60902512	0.000505627	462933	0.00017	Non-cancer illness code, self-reported: angina || id:ukb-b-8650	0.00294243	3.69999e-10	447485	15	60902512	ukb-b-6066
12	rs13282783	T	C	T	C	-0.0135837	-0.00063431	0.285899	0.285953	ukb-b-8650	8	22088975	0.000404651	462933	0.12	Non-cancer illness code, self-reported: angina || id:ukb-b-8650	0.00235432	7.90005e-09	447485	8	22088975	ukb-b-6066
13	rs132904	C	G	C	G	0.0166007	-1.34613e-05	0.778651	0.778417	ukb-b-8650	22	41798896	0.000438619	462933	0.98	Non-cancer illness code, self-reported: angina || id:ukb-b-8650	0.00255257	7.8001e-11	447485	22	41798896	ukb-b-6066
14	rs1453548	A	T	A	T	-0.0133414	-0.000503655	0.664929	0.664923	ukb-b-8650	11	59192089	0.00038678	462933	0.19	Non-cancer illness code, self-reported: angina || id:ukb-b-8650	0.00224973	2.99999e-09	447485	11	59192089	ukb-b-6066
15	rs1481012	G	A	G	A	-0.0262435	-0.0012032	0.112209	0.112198	ukb-b-8650	4	89039082	0.000577152	462933	0.0369999	Non-cancer illness code, self-reported: angina || id:ukb-b-8650	0.00335608	5.30029e-15	447485	4	89039082	ukb-b-6066
16	rs17245213	A	G	A	G	-0.0146481	0.000293266	0.208046	0.208051	ukb-b-8650	11	1679769	0.000448542	462933	0.51	Non-cancer illness code, self-reported: angina || id:ukb-b-8650	0.00260905	2e-08	447485	11	1679769	ukb-b-6066
17	rs17576658	A	G	A	G	-0.0134812	-0.000226234	0.247081	0.247106	ukb-b-8650	13	100272019	0.000422185	462933	0.59	Non-cancer illness code, self-reported: angina || id:ukb-b-8650	0.00245655	4.09996e-08	447485	13	100272019	ukb-b-6066
18	rs17656582	G	C	G	C	0.0293901	-0.00107264	0.05679	0.056731	ukb-b-8650	7	17584269	0.000794476	462933	0.18	Non-cancer illness code, self-reported: angina || id:ukb-b-8650	0.00461735	2e-10	447485	7	17584269	ukb-b-6066
19	rs17685	A	G	A	G	0.0230655	0.000283385	0.277512	0.27742	ukb-b-8650	7	75616105	0.000406185	462933	0.49	Non-cancer illness code, self-reported: angina || id:ukb-b-8650	0.00236195	1.59993e-22	447485	7	75616105	ukb-b-6066
20	rs2076308	C	G	C	G	-0.0156639	0.00082185	0.180126	0.180058	ukb-b-8650	6	50791640	0.000474143	462933	0.0830004	Non-cancer illness code, self-reported: angina || id:ukb-b-8650	0.00275756	1.29999e-08	447485	6	50791640	ukb-b-6066
21	rs2117137	G	A	G	A	0.0129948	-0.000562179	0.405148	0.40502	ukb-b-8650	3	89525505	0.00037068	462933	0.13	Non-cancer illness code, self-reported: angina || id:ukb-b-8650	0.0021557	1.7e-09	447485	3	89525505	ukb-b-6066
22	rs2273447	T	A	T	A	0.0174715	-0.000584403	0.203788	0.203638	ukb-b-8650	20	62900120	0.000452905	462933	0.2	Non-cancer illness code, self-reported: angina || id:ukb-b-8650	0.00263421	3.29989e-11	447485	20	62900120	ukb-b-6066
23	rs2279844	A	G	A	G	-0.0119879	-0.000396754	0.379343	0.379572	ukb-b-8650	17	40819809	0.000375202	462933	0.29	Non-cancer illness code, self-reported: angina || id:ukb-b-8650	0.00218318	4e-08	447485	17	40819809	ukb-b-6066
24	rs2351187	A	G	A	G	0.0129023	-0.000286052	0.318935	0.318939	ukb-b-8650	10	86850616	0.000392315	462933	0.47	Non-cancer illness code, self-reported: angina || id:ukb-b-8650	0.0022823	1.6e-08	447485	10	86850616	ukb-b-6066
25	rs2472297	T	C	T	C	0.0533453	0.000413588	0.262049	0.261594	ukb-b-8650	15	75027880	0.000412932	462933	0.32	Non-cancer illness code, self-reported: angina || id:ukb-b-8650	0.00240098	2.30144e-109	447485	15	75027880	ukb-b-6066
26	rs2478875	G	A	G	A	0.0218943	-0.000248654	0.208758	0.208759	ukb-b-8650	6	51283110	0.000449005	462933	0.58	Non-cancer illness code, self-reported: angina || id:ukb-b-8650	0.00261129	5.10035e-17	447485	6	51283110	ukb-b-6066
27	rs2645929	G	A	G	A	-0.0149842	0.000388022	0.813066	0.813167	ukb-b-8650	13	56444529	0.000467202	462933	0.41	Non-cancer illness code, self-reported: angina || id:ukb-b-8650	0.0027166	3.50002e-08	447485	13	56444529	ukb-b-6066
28	rs34619	A	G	A	G	0.0117117	-0.000409977	0.430905	0.430788	ukb-b-8650	5	60465365	0.000367492	462933	0.26	Non-cancer illness code, self-reported: angina || id:ukb-b-8650	0.0021375	4.30002e-08	447485	5	60465365	ukb-b-6066
29	rs4410790	C	T	C	T	0.0405506	0.000855879	0.631224	0.630793	ukb-b-8650	7	17284577	0.000377374	462933	0.0230001	Non-cancer illness code, self-reported: angina || id:ukb-b-8650	0.00219507	3.40017e-76	447485	7	17284577	ukb-b-6066
30	rs4418728	T	G	T	G	-0.0117136	-0.000504574	0.451157	0.451196	ukb-b-8650	10	94839724	0.000365825	462933	0.17	Non-cancer illness code, self-reported: angina || id:ukb-b-8650	0.00212761	3.69999e-08	447485	10	94839724	ukb-b-6066
31	rs4808193	C	T	C	T	0.0151149	-0.000328155	0.335324	0.335153	ukb-b-8650	19	19410622	0.000386221	462933	0.4	Non-cancer illness code, self-reported: angina || id:ukb-b-8650	0.0022472	1.69981e-11	447485	19	19410622	ukb-b-6066
32	rs4817505	C	T	C	T	0.015068	-4.8213e-05	0.38998	0.389546	ukb-b-8650	21	34343828	0.000373771	462933	0.9	Non-cancer illness code, self-reported: angina || id:ukb-b-8650	0.0021746	4.19952e-12	447485	21	34343828	ukb-b-6066
33	rs512404	T	G	T	G	0.0150272	0.000873931	0.22457	0.224602	ukb-b-8650	16	63031551	0.000440444	462933	0.0470002	Non-cancer illness code, self-reported: angina || id:ukb-b-8650	0.00256164	4.49997e-09	447485	16	63031551	ukb-b-6066
34	rs56188862	C	T	C	T	-0.0157568	-0.000235538	0.387454	0.387826	ukb-b-8650	1	174189269	0.00037391	462933	0.53	Non-cancer illness code, self-reported: angina || id:ukb-b-8650	0.0021747	4.30031e-13	447485	1	174189269	ukb-b-6066
35	rs56348300	G	C	G	C	0.0158824	-0.000594894	0.184619	0.184539	ukb-b-8650	9	7054124	0.000469676	462933	0.21	Non-cancer illness code, self-reported: angina || id:ukb-b-8650	0.00273191	6.1e-09	447485	9	7054124	ukb-b-6066
36	rs57462170	A	G	A	G	0.0191505	-4.12909e-05	0.108773	0.10875	ukb-b-8650	3	50239803	0.000585526	462933	0.94	Non-cancer illness code, self-reported: angina || id:ukb-b-8650	0.00340563	1.89998e-08	447485	3	50239803	ukb-b-6066
37	rs57631352	G	A	G	A	-0.0131035	0.000363119	0.296859	0.296911	ukb-b-8650	19	4338173	0.000398947	462933	0.36	Non-cancer illness code, self-reported: angina || id:ukb-b-8650	0.00232117	1.7e-08	447485	19	4338173	ukb-b-6066
38	rs6829	T	C	T	C	-0.0119163	0.00036941	0.596155	0.596253	ukb-b-8650	13	111531264	0.000372294	462933	0.32	Non-cancer illness code, self-reported: angina || id:ukb-b-8650	0.00216546	3.69999e-08	447485	13	111531264	ukb-b-6066
39	rs713598	G	C	G	C	0.0133969	-6.75243e-05	0.402254	0.402069	ukb-b-8650	7	141673345	0.000370946	462933	0.86	Non-cancer illness code, self-reported: angina || id:ukb-b-8650	0.00215659	5.19996e-10	447485	7	141673345	ukb-b-6066
40	rs72797284	G	A	G	A	-0.0171147	0.000506705	0.270797	0.270784	ukb-b-8650	5	152031650	0.000409778	462933	0.22	Non-cancer illness code, self-reported: angina || id:ukb-b-8650	0.00238353	7.00003e-13	447485	5	152031650	ukb-b-6066
41	rs7757102	G	A	G	A	-0.0118039	-0.000293163	0.555426	0.555633	ukb-b-8650	6	137222671	0.000366806	462933	0.42	Non-cancer illness code, self-reported: angina || id:ukb-b-8650	0.00213302	3.09999e-08	447485	6	137222671	ukb-b-6066
42	rs7999399	T	C	T	C	0.0117079	0.000280844	0.556133	0.555986	ukb-b-8650	13	89233505	0.000366619	462933	0.44	Non-cancer illness code, self-reported: angina || id:ukb-b-8650	0.00213305	4e-08	447485	13	89233505	ukb-b-6066
43	rs9302428	G	C	G	C	0.0122457	0.000435592	0.635799	0.635838	ukb-b-8650	16	24717600	0.000378406	462933	0.25	Non-cancer illness code, self-reported: angina || id:ukb-b-8650	0.00220122	2.59998e-08	447485	16	24717600	ukb-b-6066
44	rs962242	C	T	C	T	0.014459	0.000260938	0.225299	0.225025	ukb-b-8650	1	154592140	0.000436439	462933	0.55	Non-cancer illness code, self-reported: angina || id:ukb-b-8650	0.00253728	1.2e-08	447485	1	154592140	ukb-b-6066
45	rs9624470	A	G	A	G	0.0252071	0.000137802	0.580054	0.579716	ukb-b-8650	22	24820268	0.0003704	462933	0.709999	Non-cancer illness code, self-reported: angina || id:ukb-b-8650	0.00215485	1.29987e-31	447485	22	24820268	ukb-b-6066
46	rs9648476	A	G	A	G	0.0125013	0.000247414	0.622954	0.622752	ukb-b-8650	7	39293033	0.000375805	462933	0.51	Non-cancer illness code, self-reported: angina || id:ukb-b-8650	0.00218542	1.09999e-08	447485	7	39293033	ukb-b-6066
47	rs977474	T	C	T	C	0.0217813	-0.000129774	0.833746	0.833571	ukb-b-8650	12	11284772	0.00049081	462933	0.79	Non-cancer illness code, self-reported: angina || id:ukb-b-8650	0.00285559	2.39994e-14	447485	12	11284772	ukb-b-6066
48	rs9937354	A	G	A	G	-0.0140923	0.000525613	0.424074	0.424279	ukb-b-8650	16	53799847	0.000368375	462933	0.15	Non-cancer illness code, self-reported: angina || id:ukb-b-8650	0.0021433	4.90004e-11	447485	16	53799847	ukb-b-6066

## Sheet: Supplemental table 7
Supplemental table 7. Characteristics of SNPs used for the MR analysis in the summary statistics reported in the GWAS on tea consumption and heart failure.
Number	SNP	effect_allele.exposure	other_allele.exposure	effect_allele.outcome	other_allele.outcome	beta.exposure	beta.outcome	eaf.exposure	eaf.outcome	id.outcome	chr	pos	se.outcome	samplesize.outcome	pval.outcome	outcome	se.exposure	pval.exposure	samplesize.exposure	chr.exposure	pos.exposure	id.exposure
1	rs10273455	A	C	A	C	-0.0116758	-4.03456e-05	0.552023	0.5526	ukb-d-I50	7	17762666	0.000145298	361194	0.781263	Diagnoses - main ICD10: I50 Heart failure || id:ukb-d-I50	0.00213652	4.60002e-08	447485	7	17762666	ukb-b-6066
2	rs10741694	C	T	C	T	0.0150037	2.39875e-05	0.627915	0.627644	ukb-d-I50	11	16286183	0.000149231	361194	0.872298	Diagnoses - main ICD10: I50 Heart failure || id:ukb-d-I50	0.00219355	7.89951e-12	447485	11	16286183	ukb-b-6066
3	rs10752269	A	G	A	G	-0.0128727	-0.000203844	0.506082	0.507403	ukb-d-I50	10	12692902	0.000144157	361194	0.157353	Diagnoses - main ICD10: I50 Heart failure || id:ukb-d-I50	0.00211975	1.29999e-09	447485	10	12692902	ukb-b-6066
4	rs10764990	A	G	A	G	-0.0121906	0.00035717	0.607155	0.605974	ukb-d-I50	10	129152608	0.000147392	361194	0.0153823	Diagnoses - main ICD10: I50 Heart failure || id:ukb-d-I50	0.00216898	1.89998e-08	447485	10	129152608	ukb-b-6066
5	rs1078032	C	T	C	T	0.0118832	2.28306e-05	0.436115	0.4373	ukb-d-I50	7	17464410	0.000146143	361194	0.875858	Diagnoses - main ICD10: I50 Heart failure || id:ukb-d-I50	0.00214892	3.2e-08	447485	7	17464410	ukb-b-6066
6	rs11022752	G	A	G	A	0.0133502	0.000127038	0.269436	0.269379	ukb-d-I50	11	13307622	0.000162736	361194	0.435015	Diagnoses - main ICD10: I50 Heart failure || id:ukb-d-I50	0.00239391	2.5e-08	447485	11	13307622	ukb-b-6066
7	rs11164870	G	C	G	C	-0.0119604	0.000197449	0.604574	0.604361	ukb-d-I50	1	93552187	0.000148357	361194	0.183222	Diagnoses - main ICD10: I50 Heart failure || id:ukb-d-I50	0.00218232	4.20001e-08	447485	1	93552187	ukb-b-6066
8	rs1156588	G	A	G	A	-0.015454	0.000218414	0.210071	0.21069	ukb-d-I50	2	58515375	0.000176919	361194	0.217002	Diagnoses - main ICD10: I50 Heart failure || id:ukb-d-I50	0.00260325	2.90001e-09	447485	2	58515375	ukb-b-6066
9	rs11587444	G	A	G	A	0.0140328	3.80025e-05	0.393464	0.392263	ukb-d-I50	1	150722844	0.000147646	361194	0.796878	Diagnoses - main ICD10: I50 Heart failure || id:ukb-d-I50	0.00217078	1e-10	447485	1	150722844	ukb-b-6066
10	rs11768350	C	T	C	T	-0.0206574	0.000160296	0.159254	0.160044	ukb-d-I50	7	17561651	0.000197405	361194	0.416783	Diagnoses - main ICD10: I50 Heart failure || id:ukb-d-I50	0.00290683	1.20005e-12	447485	7	17561651	ukb-b-6066
11	rs12591786	T	C	T	C	-0.0184399	0.000143654	0.158804	0.157545	ukb-d-I50	15	60902512	0.000200536	361194	0.473777	Diagnoses - main ICD10: I50 Heart failure || id:ukb-d-I50	0.00294243	3.69999e-10	447485	15	60902512	ukb-b-6066
12	rs13282783	T	C	T	C	-0.0135837	0.000177573	0.285899	0.285073	ukb-d-I50	8	22088975	0.000160286	361194	0.267927	Diagnoses - main ICD10: I50 Heart failure || id:ukb-d-I50	0.00235432	7.90005e-09	447485	8	22088975	ukb-b-6066
13	rs132904	C	G	C	G	0.0166007	-9.62169e-06	0.778651	0.779243	ukb-d-I50	22	41798896	0.000173797	361194	0.95585	Diagnoses - main ICD10: I50 Heart failure || id:ukb-d-I50	0.00255257	7.8001e-11	447485	22	41798896	ukb-b-6066
14	rs1453548	A	T	A	T	-0.0133414	-2.75061e-05	0.664929	0.664744	ukb-d-I50	11	59192089	0.000152989	361194	0.857317	Diagnoses - main ICD10: I50 Heart failure || id:ukb-d-I50	0.00224973	2.99999e-09	447485	11	59192089	ukb-b-6066
15	rs1481012	G	A	G	A	-0.0262435	-0.000293242	0.112209	0.113246	ukb-d-I50	4	89039082	0.000227626	361194	0.197655	Diagnoses - main ICD10: I50 Heart failure || id:ukb-d-I50	0.00335608	5.30029e-15	447485	4	89039082	ukb-b-6066
16	rs17245213	A	G	A	G	-0.0146481	-0.000231259	0.208046	0.20674	ukb-d-I50	11	1679769	0.000177921	361194	0.193677	Diagnoses - main ICD10: I50 Heart failure || id:ukb-d-I50	0.00260905	2e-08	447485	11	1679769	ukb-b-6066
17	rs17576658	A	G	A	G	-0.0134812	8.98613e-05	0.247081	0.246788	ukb-d-I50	13	100272019	0.000167088	361194	0.590711	Diagnoses - main ICD10: I50 Heart failure || id:ukb-d-I50	0.00245655	4.09996e-08	447485	13	100272019	ukb-b-6066
18	rs17656582	G	C	G	C	0.0293901	-8.27648e-05	0.05679	0.057124	ukb-d-I50	7	17584269	0.000313469	361194	0.791757	Diagnoses - main ICD10: I50 Heart failure || id:ukb-d-I50	0.00461735	2e-10	447485	7	17584269	ukb-b-6066
19	rs17685	A	G	A	G	0.0230655	-0.000191094	0.277512	0.278074	ukb-d-I50	7	75616105	0.000160603	361194	0.234104	Diagnoses - main ICD10: I50 Heart failure || id:ukb-d-I50	0.00236195	1.59993e-22	447485	7	75616105	ukb-b-6066
20	rs2076308	C	G	C	G	-0.0156639	0.000495996	0.180126	0.179419	ukb-d-I50	6	50791640	0.000188165	361194	0.00839035	Diagnoses - main ICD10: I50 Heart failure || id:ukb-d-I50	0.00275756	1.29999e-08	447485	6	50791640	ukb-b-6066
21	rs2117137	G	A	G	A	0.0129948	5.72275e-05	0.405148	0.405205	ukb-d-I50	3	89525505	0.000146641	361194	0.696347	Diagnoses - main ICD10: I50 Heart failure || id:ukb-d-I50	0.0021557	1.7e-09	447485	3	89525505	ukb-b-6066
22	rs2273447	T	A	T	A	0.0174715	-0.00010624	0.203788	0.204632	ukb-d-I50	20	62900120	0.000178815	361194	0.552423	Diagnoses - main ICD10: I50 Heart failure || id:ukb-d-I50	0.00263421	3.29989e-11	447485	20	62900120	ukb-b-6066
23	rs2279844	A	G	A	G	-0.0119879	0.000434159	0.379343	0.376319	ukb-d-I50	17	40819809	0.000148711	361194	0.00350631	Diagnoses - main ICD10: I50 Heart failure || id:ukb-d-I50	0.00218318	4e-08	447485	17	40819809	ukb-b-6066
24	rs2351187	A	G	A	G	0.0129023	0.000174356	0.318935	0.320973	ukb-d-I50	10	86850616	0.000155023	361194	0.260712	Diagnoses - main ICD10: I50 Heart failure || id:ukb-d-I50	0.0022823	1.6e-08	447485	10	86850616	ukb-b-6066
25	rs2472297	T	C	T	C	0.0533453	0.000133797	0.262049	0.266584	ukb-d-I50	15	75027880	0.000162703	361194	0.410885	Diagnoses - main ICD10: I50 Heart failure || id:ukb-d-I50	0.00240098	2.30144e-109	447485	15	75027880	ukb-b-6066
26	rs2478875	G	A	G	A	0.0218943	0.000148509	0.208758	0.208259	ukb-d-I50	6	51283110	0.000177765	361194	0.403481	Diagnoses - main ICD10: I50 Heart failure || id:ukb-d-I50	0.00261129	5.10035e-17	447485	6	51283110	ukb-b-6066
27	rs2645929	G	A	G	A	-0.0149842	-3.1263e-05	0.813066	0.812626	ukb-d-I50	13	56444529	0.000185331	361194	0.866043	Diagnoses - main ICD10: I50 Heart failure || id:ukb-d-I50	0.0027166	3.50002e-08	447485	13	56444529	ukb-b-6066
28	rs34619	A	G	A	G	0.0117117	-0.00027828	0.430905	0.431836	ukb-d-I50	5	60465365	0.0001453	361194	0.0554677	Diagnoses - main ICD10: I50 Heart failure || id:ukb-d-I50	0.0021375	4.30002e-08	447485	5	60465365	ukb-b-6066
29	rs4410790	C	T	C	T	0.0405506	7.41148e-05	0.631224	0.634245	ukb-d-I50	7	17284577	0.000149694	361194	0.620525	Diagnoses - main ICD10: I50 Heart failure || id:ukb-d-I50	0.00219507	3.40017e-76	447485	7	17284577	ukb-b-6066
30	rs4418728	T	G	T	G	-0.0117136	-9.44115e-05	0.451157	0.449345	ukb-d-I50	10	94839724	0.000144779	361194	0.514331	Diagnoses - main ICD10: I50 Heart failure || id:ukb-d-I50	0.00212761	3.69999e-08	447485	10	94839724	ukb-b-6066
31	rs4808193	C	T	C	T	0.0151149	-0.000304001	0.335324	0.334969	ukb-d-I50	19	19410622	0.000152943	361194	0.0468479	Diagnoses - main ICD10: I50 Heart failure || id:ukb-d-I50	0.0022472	1.69981e-11	447485	19	19410622	ukb-b-6066
32	rs4817505	C	T	C	T	0.015068	5.52022e-05	0.38998	0.392931	ukb-d-I50	21	34343828	0.000147824	361194	0.708827	Diagnoses - main ICD10: I50 Heart failure || id:ukb-d-I50	0.0021746	4.19952e-12	447485	21	34343828	ukb-b-6066
33	rs512404	T	G	T	G	0.0150272	-0.000224431	0.22457	0.224653	ukb-d-I50	16	63031551	0.000174119	361194	0.197417	Diagnoses - main ICD10: I50 Heart failure || id:ukb-d-I50	0.00256164	4.49997e-09	447485	16	63031551	ukb-b-6066
34	rs56188862	C	T	C	T	-0.0157568	-3.14366e-05	0.387454	0.385916	ukb-d-I50	1	174189269	0.000148181	361194	0.831989	Diagnoses - main ICD10: I50 Heart failure || id:ukb-d-I50	0.0021747	4.30031e-13	447485	1	174189269	ukb-b-6066
35	rs56348300	G	C	G	C	0.0158824	-0.000195228	0.184619	0.185165	ukb-d-I50	9	7054124	0.000185747	361194	0.29324	Diagnoses - main ICD10: I50 Heart failure || id:ukb-d-I50	0.00273191	6.1e-09	447485	9	7054124	ukb-b-6066
36	rs57462170	A	G	A	G	0.0191505	0.000369976	0.108773	0.109552	ukb-d-I50	3	50239803	0.00023098	361194	0.109209	Diagnoses - main ICD10: I50 Heart failure || id:ukb-d-I50	0.00340563	1.89998e-08	447485	3	50239803	ukb-b-6066
37	rs57631352	G	A	G	A	-0.0131035	-0.000130612	0.296859	0.297271	ukb-d-I50	19	4338173	0.000157782	361194	0.407785	Diagnoses - main ICD10: I50 Heart failure || id:ukb-d-I50	0.00232117	1.7e-08	447485	19	4338173	ukb-b-6066
38	rs6829	T	C	T	C	-0.0119163	0.000274853	0.596155	0.596056	ukb-d-I50	13	111531264	0.000147358	361194	0.0621541	Diagnoses - main ICD10: I50 Heart failure || id:ukb-d-I50	0.00216546	3.69999e-08	447485	13	111531264	ukb-b-6066
39	rs713598	G	C	G	C	0.0133969	-6.40829e-05	0.402254	0.400408	ukb-d-I50	7	141673345	0.00014692	361194	0.662711	Diagnoses - main ICD10: I50 Heart failure || id:ukb-d-I50	0.00215659	5.19996e-10	447485	7	141673345	ukb-b-6066
40	rs72797284	G	A	G	A	-0.0171147	-0.000127107	0.270797	0.271637	ukb-d-I50	5	152031650	0.000161941	361194	0.432514	Diagnoses - main ICD10: I50 Heart failure || id:ukb-d-I50	0.00238353	7.00003e-13	447485	5	152031650	ukb-b-6066
41	rs7757102	G	A	G	A	-0.0118039	0.000218057	0.555426	0.555278	ukb-d-I50	6	137222671	0.000145096	361194	0.13288	Diagnoses - main ICD10: I50 Heart failure || id:ukb-d-I50	0.00213302	3.09999e-08	447485	6	137222671	ukb-b-6066
42	rs7999399	T	C	T	C	0.0117079	-0.000131001	0.556133	0.554431	ukb-d-I50	13	89233505	0.000145091	361194	0.366586	Diagnoses - main ICD10: I50 Heart failure || id:ukb-d-I50	0.00213305	4e-08	447485	13	89233505	ukb-b-6066
43	rs9302428	G	C	G	C	0.0122457	4.05102e-05	0.635799	0.63683	ukb-d-I50	16	24717600	0.000149882	361194	0.786944	Diagnoses - main ICD10: I50 Heart failure || id:ukb-d-I50	0.00220122	2.59998e-08	447485	16	24717600	ukb-b-6066
44	rs962242	C	T	C	T	0.014459	0.000141172	0.225299	0.225917	ukb-d-I50	1	154592140	0.000172274	361194	0.412522	Diagnoses - main ICD10: I50 Heart failure || id:ukb-d-I50	0.00253728	1.2e-08	447485	1	154592140	ukb-b-6066
45	rs9624470	A	G	A	G	0.0252071	5.86907e-05	0.580054	0.580179	ukb-d-I50	22	24820268	0.0001466	361194	0.688901	Diagnoses - main ICD10: I50 Heart failure || id:ukb-d-I50	0.00215485	1.29987e-31	447485	22	24820268	ukb-b-6066
46	rs9648476	A	G	A	G	0.0125013	2.57756e-05	0.622954	0.623495	ukb-d-I50	7	39293033	0.000148789	361194	0.862466	Diagnoses - main ICD10: I50 Heart failure || id:ukb-d-I50	0.00218542	1.09999e-08	447485	7	39293033	ukb-b-6066
47	rs977474	T	C	T	C	0.0217813	-0.000431502	0.833746	0.833068	ukb-d-I50	12	11284772	0.000194042	361194	0.026165	Diagnoses - main ICD10: I50 Heart failure || id:ukb-d-I50	0.00285559	2.39994e-14	447485	12	11284772	ukb-b-6066
48	rs9937354	A	G	A	G	-0.0140923	2.66664e-05	0.424074	0.4225	ukb-d-I50	16	53799847	0.000145882	361194	0.85496	Diagnoses - main ICD10: I50 Heart failure || id:ukb-d-I50	0.0021433	4.90004e-11	447485	16	53799847	ukb-b-6066
